# Supplementary material for: 5-Fluoro-N-(2-methyl-3-oxo-1-thia-4-aza­spiro­[4.5]dec-4-yl)-3-phenyl-1H-indole-2-carboxamide
Source: Acta Crystallogr Sect E Struct Rep Online. 2013 Jul 10;69(Pt 8):o1229. doi: 10.1107/S1600536813018576 (PMC3793733; doi:10.1107/S1600536813018576)
Supplement: Supplementary file 1 [file e-69-o1229-sup1.cif]

##############################################################################
#                                                                            #
# This CIF contains the data in a paper accepted for publication in          #
# Acta Crystallographica Section E. It conforms to the requirements of       #
# Notes for Authors for Acta Crystallographica Section E, and has been       #
# peer reviewed under the auspices of the IUCr Commission on Journals.       #
#                                                                            #
# Full details of the Crystallographic Information File format               #
# are given in the paper "The Crystallographic Information File (CIF):       #
# a New Standard Archive File for Crystallography" by S. R. Hall, F. H.      #
# Allen and I. D. Brown [Acta Cryst. (1991), A47, 655-685].                  #
#                                                                            #
# The current version of the core CIF dictionary is obtainable from          #
# ftp://ftp.iucr.org/pub/cif_core.dic.                                       #
#                                                                            #
# Software is freely available for graphical display of the structure(s)     #
# in this CIF. For information consult the CIF software page                 #
# http://www.iucr.org/resources/cif/software.                                #
#                                                                            #
# This file may be used for bona fide research purposes within the           #
# scientific community so long as proper attribution is given to the journal # 
# article from which it was obtained.                                        #
#                                                                            #
##############################################################################
data_global
_audit_creation_method     'PLATON <TABLE ACC> option'
_journal_date_recd_electronic     2013-07-04
_journal_date_accepted     2013-07-04
_journal_name_full     'Acta Crystallographica, Section E'
_journal_year     2013
_journal_volume     69
_journal_issue      8
_journal_page_first     o1229
_journal_page_last     o1229
_journal_paper_category     QO
_journal_paper_doi     10.1107/S1600536813018576
_journal_coeditor_code     QM2099
_publ_contact_author_name
; Dr. Mehmet Akkurt
;
_publ_contact_author_address
; Department of Physics
  Faculty of Sciences
  Erciyes University
  38039 Kayseri
  Turkey
;
_publ_contact_author_email     akkurt@erciyes.edu.tr
_publ_contact_author_fax     '+90-352-4374933'
_publ_contact_author_phone     '+90-352-2076666 ext. 33106'
_publ_section_title
;\
5-Fluoro-<i>N</i>-(2-methyl-3-oxo-1-thia-4-azaspiro[4.5]dec-4-yl)-3-phenyl-\
1<i>H</i>-indole-2-carboxamide
;
loop_
    _publ_author_name
    _publ_author_footnote
    _publ_author_address
    'Sevim T\"urktekin \,Celikesir' .
; Department of Physics,
  Faculty of Sciences,
  Erciyes University,
  38039 Kayseri,
  Turkey
;
    'Mehmet Akkurt' .
; Department of Physics,
  Faculty of Sciences,
  Erciyes University,
  38039 Kayseri,
  Turkey
;
    'G\"ok\,ce Cihan \"Ust\"unda\(g' .
;
   Department of Pharmaceutical Chemistry,
   Faculty of Pharmacy,
   Istanbul University,
   34116 Beyazit,
   Istanbul,
   Turkey
;
    'Orhan B\"uy\"ukg\"ung\"or' .
;
   Department of Physics,
   Faculty of Arts and Sciences,
   Ondokuz May\?is University,
   55139 Samsun,
   Turkey
;
data_I
_chemical_name_systematic
;\
5-Fluoro-<i>N</i>-(2-methyl-3-oxo-1-thia-4-azaspiro[4.5]dec-4-yl)-\
3-phenyl-1<i>H</i>-indole-2-carboxamide
;
_chemical_name_common     ?
_chemical_formula_moiety     'C24 H24 F N3 O2 S'
_chemical_formula_sum     'C24 H24 F N3 O2 S'
_chemical_formula_structural     ?
_chemical_formula_iupac     'C24 H24 F N3 O2 S'
_chemical_formula_weight     437.53
_chemical_melting_point     ?
_symmetry_cell_setting     hexagonal
_symmetry_space_group_name_H-M     'P 65'
_symmetry_space_group_name_Hall     'P 65'
loop_
    _symmetry_equiv_pos_site_id
    _symmetry_equiv_pos_as_xyz
    1 x,y,z
    2 x-y,x,5/6+z
    3 -y,x-y,2/3+z
    4 -x,-y,1/2+z
    5 -x+y,-x,1/3+z
    6 y,-x+y,1/6+z
_cell_length_a     13.2082(18)
_cell_length_b     13.2082(18)
_cell_length_c     23.584(4)
_cell_angle_alpha     90
_cell_angle_beta     90
_cell_angle_gamma     120
_cell_volume     3563.2(13)
_cell_formula_units_Z     6
_cell_measurement_reflns_used     3314
_cell_measurement_theta_min     1.68
_cell_measurement_theta_max     24.34
_cell_measurement_temperature     296(2)
_cell_special_details
;
;
_exptl_crystal_description     'prism'
_exptl_crystal_colour     'colourless'
_exptl_crystal_size_max     0.680
_exptl_crystal_size_mid     0.493
_exptl_crystal_size_min     0.400
_exptl_crystal_size_rad     ?
_exptl_crystal_density_diffrn     1.223
_exptl_crystal_density_meas     ?
_exptl_crystal_density_method     'Not Measured'
_exptl_crystal_F_000     1380
loop_
    _exptl_crystal_face_index_h
    _exptl_crystal_face_index_k
    _exptl_crystal_face_index_l
    _exptl_crystal_face_perp_dist
    0 1 0 0.1970
    1 -7 0 0.1900
    -1 1 0 0.2240
    1 -1 0 0.1920
    0 -1 -7 0.2850
    -1 0 0 0.2060
    1 0 0 0.1820
    -4 3 0 0.2180
    0 1 4 0.2330
_exptl_absorpt_coefficient_mu     0.168
_exptl_absorpt_correction_type     integration
_exptl_absorpt_process_details     '(X-RED32; Stoe & Cie, 2002)'
_exptl_absorpt_correction_T_min     0.905
_exptl_absorpt_correction_T_max     0.935
_exptl_special_details
;
;
_diffrn_ambient_temperature     296(2)
_diffrn_radiation_type     'Mo K\a'
_diffrn_radiation_wavelength     0.71073
_diffrn_radiation_monochromator     'plane graphite'
_diffrn_measurement_device_type     'Stoe IPDS 2'
_diffrn_measurement_device     '2-circle goniometer'
_diffrn_measurement_method     '\w-scans'
_diffrn_detector_area_resol_mean     6.67
_diffrn_reflns_number     37961
_diffrn_reflns_av_R_equivalents     0.0590
_diffrn_reflns_av_sigmaI/netI     0.0381
_diffrn_reflns_theta_min     1.78
_diffrn_reflns_theta_max     26.49
_diffrn_reflns_theta_full     26.49
_diffrn_measured_fraction_theta_max     1.000
_diffrn_measured_fraction_theta_full     1.000
_diffrn_reflns_limit_h_min     -15
_diffrn_reflns_limit_h_max     16
_diffrn_reflns_limit_k_min     -16
_diffrn_reflns_limit_k_max     16
_diffrn_reflns_limit_l_min     -29
_diffrn_reflns_limit_l_max     29
_diffrn_reflns_reduction_process
;
;
_refine_special_details
;
Refinement on <i>F</i>^2^ for ALL reflections except those flagged by the user
for potential systematic errors. Weighted <i>R</i>-factors <i>wR</i> and all
goodnesses of fit <i>S</i> are based on <i>F</i>^2^, conventional
<i>R</i>-factors <i>R</i> are based on <i>F</i>, with <i>F</i> set to zero for
negative <i>F</i>^2^. The observed criterion of <i>F</i>^2^ > \s(<i>F</i>^2^)
is used only for calculating -<i>R</i>-factor-obs <i>etc</i>. and is not
relevant to the choice of reflections for refinement. <i>R</i>-factors based
on <i>F</i>^2^ are statistically about twice as large as those based on
<i>F</i>, and <i>R</i>-factors based on ALL data will be even larger.
;
_reflns_number_total     4922
_reflns_number_gt     3348
_reflns_threshold_expression     I>2\s(I)
_refine_ls_structure_factor_coef     Fsqd
_refine_ls_matrix_type     full
_refine_ls_R_factor_all     0.0701
_refine_ls_R_factor_gt     0.0419
_refine_ls_wR_factor_gt     0.0911
_refine_ls_wR_factor_ref     0.1002
_refine_ls_goodness_of_fit_ref     0.958
_refine_ls_restrained_S_all     0.967
_refine_ls_number_reflns     4922
_refine_ls_number_parameters     288
_refine_ls_number_restraints     4
_refine_ls_number_constraints     ?
_refine_ls_hydrogen_treatment     mixed
_refine_ls_weighting_scheme     calc
_refine_ls_weighting_details
                 'calc w=1/[\s^2^(Fo^2^)+(0.0551P)^2^] where P=(Fo^2^+2Fc^2^)/3'
_atom_sites_solution_hydrogens     geom
_atom_sites_solution_primary     direct
_atom_sites_solution_secondary     difmap
_refine_ls_shift/su_max     0.000
_refine_ls_shift/su_mean     0.000
_refine_diff_density_max     0.233
_refine_diff_density_min     -0.188
_refine_ls_extinction_method     'none'
_refine_ls_abs_structure_details     'Flack (1983), 2399 Freidel pairs'
_refine_ls_abs_structure_Flack     -0.01(8)
loop_
    _atom_type_symbol
    _atom_type_description
    _atom_type_scat_dispersion_real
    _atom_type_scat_dispersion_imag
    _atom_type_scat_source
    C C 0.0033 0.0016 ' International Tables Vol C Tables 4.2.6.8 and 6.1.1.4'
    H H 0.0000 0.0000 ' International Tables Vol C Tables 4.2.6.8 and 6.1.1.4'
    F F 0.0171 0.0103 ' International Tables Vol C Tables 4.2.6.8 and 6.1.1.4'
    N N 0.0061 0.0033 ' International Tables Vol C Tables 4.2.6.8 and 6.1.1.4'
    O O 0.0106 0.0060 ' International Tables Vol C Tables 4.2.6.8 and 6.1.1.4'
    S S 0.1246 0.1234 ' International Tables Vol C Tables 4.2.6.8 and 6.1.1.4'
_computing_data_collection     'X-AREA (Stoe & Cie, 2002)'
_computing_cell_refinement     'X-AREA (Stoe & Cie, 2002)'
_computing_data_reduction     'X-RED32 (Stoe & Cie, 2002)'
_computing_structure_solution     'SHELXS97 (Sheldrick, 2008)'
_computing_structure_refinement     'SHELXL97 (Sheldrick, 2008)'
_computing_molecular_graphics     'ORTEP-3 for Windows (Farrugia, 2012)'
_computing_publication_material     'WinGX (Farrugia, 2012)'
loop_
    _atom_site_type_symbol
    _atom_site_label
    _atom_site_fract_x
    _atom_site_fract_y
    _atom_site_fract_z
    _atom_site_U_iso_or_equiv
    _atom_site_thermal_displace_type
    _atom_site_calc_flag
    _atom_site_refinement_flags
    _atom_site_occupancy
    _atom_site_disorder_assembly
    _atom_site_disorder_group
    S S1 1.14962(8) 0.40748(8) 0.02744(4) 0.0985(3) Uani d . 1.000 . .
    F F1 0.46476(17) -0.29139(16) 0.34676(8) 0.1106(8) Uani d . 1.000 . .
    O O1 1.03682(16) 0.23902(16) 0.20319(6) 0.0747(6) Uani d . 1.000 . .
    O O2 1.05778(17) 0.10407(18) 0.08858(8) 0.0808(7) Uani d . 1.000 . .
    N N1 0.8840(2) 0.04416(18) 0.26571(8) 0.0635(7) Uani d D 1.000 . .
    N N2 0.91194(19) 0.17601(19) 0.12881(7) 0.0608(7) Uani d D 1.000 . .
    N N3 1.00273(18) 0.24151(18) 0.09113(8) 0.0609(7) Uani d . 1.000 . .
    C C1 0.7870(2) -0.0441(2) 0.29191(9) 0.0617(9) Uani d . 1.000 . .
    C C2 0.7796(3) -0.1096(3) 0.33995(11) 0.0793(10) Uani d . 1.000 . .
    C C3 0.6684(3) -0.1925(3) 0.35702(13) 0.0895(13) Uani d . 1.000 . .
    C C4 0.5723(3) -0.2078(2) 0.32737(11) 0.0792(10) Uani d . 1.000 . .
    C C5 0.5760(2) -0.1454(2) 0.28088(11) 0.0690(9) Uani d . 1.000 . .
    C C6 0.6880(2) -0.0611(2) 0.26178(9) 0.0585(8) Uani d . 1.000 . .
    C C7 0.7284(2) 0.0200(2) 0.21584(9) 0.0565(8) Uani d . 1.000 . .
    C C8 0.6543(2) 0.0362(2) 0.17393(9) 0.0613(8) Uani d . 1.000 . .
    C C9 0.5750(3) -0.0575(3) 0.14063(11) 0.0862(11) Uani d . 1.000 . .
    C C10 0.5091(3) -0.0395(5) 0.09960(14) 0.1120(16) Uani d . 1.000 . .
    C C11 0.5207(4) 0.0666(5) 0.09194(16) 0.114(2) Uani d . 1.000 . .
    C C12 0.5970(3) 0.1599(4) 0.12420(16) 0.1037(16) Uani d . 1.000 . .
    C C13 0.6620(3) 0.1432(3) 0.16482(12) 0.0796(11) Uani d . 1.000 . .
    C C14 0.8473(2) 0.0809(2) 0.21937(9) 0.0575(8) Uani d . 1.000 . .
    C C15 0.9402(2) 0.1718(2) 0.18413(9) 0.0579(8) Uani d . 1.000 . .
    C C16 1.0671(2) 0.1961(3) 0.07269(10) 0.0715(10) Uani d . 1.000 . .
    C C17 1.1532(4) 0.2742(3) 0.02812(15) 0.1084(16) Uani d D 1.000 . .
    C C18 1.2528(5) 0.2705(5) 0.0215(3) 0.218(4) Uani d D 1.000 . .
    C C19 1.0107(3) 0.3462(2) 0.06577(10) 0.0685(9) Uani d . 1.000 . .
    C C20 0.9079(3) 0.3128(3) 0.02508(12) 0.0823(10) Uani d . 1.000 . .
    C C21 0.9134(4) 0.4214(3) -0.00119(14) 0.1053(16) Uani d . 1.000 . .
    C C22 0.9213(5) 0.5057(4) 0.04366(19) 0.1259(19) Uani d . 1.000 . .
    C C23 1.0202(4) 0.5387(3) 0.08365(16) 0.1170(18) Uani d . 1.000 . .
    C C24 1.0156(3) 0.4300(3) 0.11059(12) 0.0937(13) Uani d . 1.000 . .
    H H1A 0.9546(16) 0.058(2) 0.2688(11) 0.067(8) Uiso d D 1.000 . .
    H H2 0.84590 -0.09790 0.35940 0.0950 Uiso c R 1.000 . .
    H H2A 0.8520(18) 0.1166(18) 0.1151(9) 0.063(8) Uiso d D 1.000 . .
    H H3 0.65870 -0.23830 0.38880 0.1070 Uiso c R 1.000 . .
    H H5 0.50840 -0.15760 0.26270 0.0830 Uiso c R 1.000 . .
    H H9 0.56600 -0.13130 0.14570 0.1030 Uiso c R 1.000 . .
    H H10A 0.45660 -0.10190 0.07730 0.1340 Uiso c R 1.000 . .
    H H11A 0.47620 0.07680 0.06440 0.1370 Uiso c R 1.000 . .
    H H12 0.60480 0.23320 0.11880 0.1240 Uiso c R 1.000 . .
    H H13 0.71320 0.20640 0.18700 0.0950 Uiso c R 1.000 . .
    H H17 1.11130 0.23700 -0.00690 0.1300 Uiso c R 1.000 . .
    H H18A 1.30540 0.31180 0.05210 0.2610 Uiso c R 1.000 . .
    H H18B 1.28880 0.30640 -0.01390 0.2610 Uiso c R 1.000 . .
    H H18C 1.23510 0.19060 0.02160 0.2610 Uiso c R 1.000 . .
    H H20A 0.90960 0.26330 -0.00480 0.0990 Uiso c R 1.000 . .
    H H20B 0.83490 0.26870 0.04560 0.0990 Uiso c R 1.000 . .
    H H21A 0.98100 0.45960 -0.02590 0.1270 Uiso c R 1.000 . .
    H H21B 0.84410 0.39800 -0.02400 0.1270 Uiso c R 1.000 . .
    H H22A 0.93070 0.57580 0.02550 0.1510 Uiso c R 1.000 . .
    H H22B 0.84870 0.47080 0.06490 0.1510 Uiso c R 1.000 . .
    H H23A 1.01730 0.58790 0.11340 0.1410 Uiso c R 1.000 . .
    H H23B 1.09350 0.58330 0.06350 0.1410 Uiso c R 1.000 . .
    H H24A 1.08430 0.45420 0.13400 0.1130 Uiso c R 1.000 . .
    H H24B 0.94720 0.39070 0.13470 0.1130 Uiso c R 1.000 . .
loop_
    _atom_site_aniso_label
    _atom_site_aniso_U_11
    _atom_site_aniso_U_22
    _atom_site_aniso_U_33
    _atom_site_aniso_U_12
    _atom_site_aniso_U_13
    _atom_site_aniso_U_23
    S1 0.1004(6) 0.0842(5) 0.1055(5) 0.0421(5) 0.0484(5) 0.0345(4)
    F1 0.0989(14) 0.0883(12) 0.1143(13) 0.0241(11) 0.0351(11) 0.0409(10)
    O1 0.0642(11) 0.0767(12) 0.0567(9) 0.0154(10) -0.0039(8) 0.0082(8)
    O2 0.0818(13) 0.0784(13) 0.0904(12) 0.0462(11) 0.0147(10) 0.0192(11)
    N1 0.0608(14) 0.0695(14) 0.0537(10) 0.0276(12) 0.0009(10) 0.0105(9)
    N2 0.0578(13) 0.0649(14) 0.0453(10) 0.0199(11) 0.0062(9) 0.0057(9)
    N3 0.0656(13) 0.0643(12) 0.0511(9) 0.0311(11) 0.0139(9) 0.0098(9)
    C1 0.0725(17) 0.0609(15) 0.0513(12) 0.0330(14) 0.0071(11) 0.0068(11)
    C2 0.088(2) 0.0773(19) 0.0683(15) 0.0381(17) 0.0029(14) 0.0177(13)
    C3 0.104(3) 0.083(2) 0.0765(16) 0.0429(19) 0.0204(18) 0.0353(15)
    C4 0.084(2) 0.0590(17) 0.0740(16) 0.0203(15) 0.0233(16) 0.0131(13)
    C5 0.0689(17) 0.0574(15) 0.0720(14) 0.0250(14) 0.0138(12) 0.0078(12)
    C6 0.0667(16) 0.0547(14) 0.0533(11) 0.0297(13) 0.0059(11) 0.0003(10)
    C7 0.0622(16) 0.0521(14) 0.0495(11) 0.0244(12) 0.0046(10) -0.0012(10)
    C8 0.0562(14) 0.0718(17) 0.0486(11) 0.0266(13) 0.0102(10) 0.0048(11)
    C9 0.0690(19) 0.096(2) 0.0760(17) 0.0281(17) -0.0107(14) -0.0130(16)
    C10 0.069(2) 0.164(4) 0.080(2) 0.041(3) -0.0156(16) -0.026(2)
    C11 0.093(3) 0.188(5) 0.081(2) 0.085(3) 0.008(2) 0.023(3)
    C12 0.093(3) 0.141(3) 0.099(2) 0.075(3) 0.016(2) 0.036(2)
    C13 0.0762(19) 0.089(2) 0.0787(16) 0.0451(17) 0.0079(14) 0.0121(14)
    C14 0.0609(15) 0.0605(14) 0.0473(11) 0.0275(13) 0.0029(10) 0.0031(10)
    C15 0.0623(16) 0.0579(14) 0.0502(12) 0.0275(13) 0.0005(11) 0.0027(10)
    C16 0.0710(18) 0.0785(19) 0.0609(14) 0.0343(16) 0.0118(12) 0.0110(13)
    C17 0.124(3) 0.112(3) 0.112(2) 0.076(2) 0.062(2) 0.048(2)
    C18 0.226(6) 0.162(5) 0.314(8) 0.134(5) 0.208(6) 0.127(5)
    C19 0.0854(19) 0.0647(16) 0.0541(12) 0.0366(14) 0.0192(12) 0.0118(11)
    C20 0.100(2) 0.0845(19) 0.0726(15) 0.0537(18) 0.0079(15) 0.0168(14)
    C21 0.134(3) 0.113(3) 0.092(2) 0.079(2) 0.019(2) 0.036(2)
    C22 0.178(4) 0.115(3) 0.127(3) 0.105(3) 0.058(3) 0.046(3)
    C23 0.176(4) 0.081(2) 0.103(3) 0.071(3) 0.032(3) 0.0072(19)
    C24 0.135(3) 0.0724(19) 0.0700(16) 0.049(2) 0.0241(17) 0.0028(13)
_geom_special_details
;
Bond distances, angles <i>etc</i>. have been calculated using the rounded
fractional coordinates. All su's are estimated from the variances of the
(full) variance-covariance matrix. The cell e.s.d.'s are taken into account in
the estimation of distances, angles and torsion angles
;
loop_
    _geom_bond_atom_site_label_1
    _geom_bond_atom_site_label_2
    _geom_bond_site_symmetry_1
    _geom_bond_site_symmetry_2
    _geom_bond_distance
    _geom_bond_publ_flag
    S1 C17 . . 1.785(4) no
    S1 C19 . . 1.831(4) no
    F1 C4 . . 1.370(4) no
    O1 C15 . . 1.219(3) no
    O2 C16 . . 1.218(4) no
    N1 C1 . . 1.374(3) no
    N1 C14 . . 1.378(3) no
    N2 N3 . . 1.392(3) no
    N2 C15 . . 1.366(3) no
    N3 C16 . . 1.335(4) no
    N3 C19 . . 1.461(3) no
    N1 H1A . . 0.86(3) no
    N2 H2A . . 0.85(2) no
    C1 C6 . . 1.404(4) no
    C1 C2 . . 1.399(4) no
    C2 C3 . . 1.382(5) no
    C3 C4 . . 1.373(6) no
    C4 C5 . . 1.358(4) no
    C5 C6 . . 1.409(4) no
    C6 C7 . . 1.426(3) no
    C7 C14 . . 1.363(4) no
    C7 C8 . . 1.480(4) no
    C8 C13 . . 1.382(4) no
    C8 C9 . . 1.396(4) no
    C9 C10 . . 1.399(6) no
    C10 C11 . . 1.344(8) no
    C11 C12 . . 1.368(7) no
    C12 C13 . . 1.376(6) no
    C14 C15 . . 1.471(3) no
    C16 C17 . . 1.513(5) no
    C17 C18 . . 1.350(9) no
    C19 C24 . . 1.508(4) no
    C19 C20 . . 1.536(5) no
    C20 C21 . . 1.531(5) no
    C21 C22 . . 1.501(6) no
    C22 C23 . . 1.489(8) no
    C23 C24 . . 1.543(5) no
    C2 H2 . . 0.9300 no
    C3 H3 . . 0.9300 no
    C5 H5 . . 0.9300 no
    C9 H9 . . 0.9300 no
    C10 H10A . . 0.9300 no
    C11 H11A . . 0.9300 no
    C12 H12 . . 0.9300 no
    C13 H13 . . 0.9300 no
    C17 H17 . . 0.9800 no
    C18 H18A . . 0.9600 no
    C18 H18B . . 0.9600 no
    C18 H18C . . 0.9600 no
    C20 H20A . . 0.9700 no
    C20 H20B . . 0.9700 no
    C21 H21A . . 0.9700 no
    C21 H21B . . 0.9700 no
    C22 H22A . . 0.9700 no
    C22 H22B . . 0.9700 no
    C23 H23A . . 0.9700 no
    C23 H23B . . 0.9700 no
    C24 H24A . . 0.9700 no
    C24 H24B . . 0.9700 no
loop_
    _geom_angle_atom_site_label_1
    _geom_angle_atom_site_label_2
    _geom_angle_atom_site_label_3
    _geom_angle_site_symmetry_1
    _geom_angle_site_symmetry_2
    _geom_angle_site_symmetry_3
    _geom_angle
    _geom_angle_publ_flag
    C17 S1 C19 . . . 94.27(18) no
    C1 N1 C14 . . . 108.2(2) no
    N3 N2 C15 . . . 117.8(2) no
    N2 N3 C16 . . . 118.2(2) no
    N2 N3 C19 . . . 118.8(3) no
    C16 N3 C19 . . . 122.1(2) no
    C1 N1 H1A . . . 126.5(16) no
    C14 N1 H1A . . . 121.9(17) no
    N3 N2 H2A . . . 116.4(15) no
    C15 N2 H2A . . . 118.2(15) no
    C2 C1 C6 . . . 122.6(3) no
    N1 C1 C2 . . . 129.5(3) no
    N1 C1 C6 . . . 107.9(2) no
    C1 C2 C3 . . . 116.4(3) no
    C2 C3 C4 . . . 120.4(3) no
    F1 C4 C5 . . . 117.8(3) no
    C3 C4 C5 . . . 124.9(3) no
    F1 C4 C3 . . . 117.3(2) no
    C4 C5 C6 . . . 116.3(3) no
    C1 C6 C5 . . . 119.4(2) no
    C1 C6 C7 . . . 107.2(2) no
    C5 C6 C7 . . . 133.4(3) no
    C6 C7 C14 . . . 106.6(2) no
    C8 C7 C14 . . . 127.3(2) no
    C6 C7 C8 . . . 126.1(2) no
    C9 C8 C13 . . . 117.3(3) no
    C7 C8 C9 . . . 120.3(2) no
    C7 C8 C13 . . . 122.4(2) no
    C8 C9 C10 . . . 119.6(4) no
    C9 C10 C11 . . . 120.9(4) no
    C10 C11 C12 . . . 120.9(5) no
    C11 C12 C13 . . . 118.7(4) no
    C8 C13 C12 . . . 122.6(3) no
    N1 C14 C7 . . . 110.2(2) no
    N1 C14 C15 . . . 116.0(2) no
    C7 C14 C15 . . . 133.8(2) no
    O1 C15 N2 . . . 122.0(2) no
    N2 C15 C14 . . . 116.1(2) no
    O1 C15 C14 . . . 121.9(2) no
    O2 C16 N3 . . . 125.4(3) no
    O2 C16 C17 . . . 124.1(3) no
    N3 C16 C17 . . . 110.5(3) no
    C16 C17 C18 . . . 118.0(4) no
    S1 C17 C16 . . . 107.3(3) no
    S1 C17 C18 . . . 122.8(4) no
    S1 C19 C20 . . . 111.40(19) no
    S1 C19 C24 . . . 110.8(2) no
    N3 C19 C20 . . . 110.4(2) no
    S1 C19 N3 . . . 101.7(2) no
    N3 C19 C24 . . . 111.3(2) no
    C20 C19 C24 . . . 110.9(3) no
    C19 C20 C21 . . . 111.3(3) no
    C20 C21 C22 . . . 111.3(3) no
    C21 C22 C23 . . . 112.9(5) no
    C22 C23 C24 . . . 111.6(3) no
    C19 C24 C23 . . . 111.2(2) no
    C1 C2 H2 . . . 122.00 no
    C3 C2 H2 . . . 122.00 no
    C2 C3 H3 . . . 120.00 no
    C4 C3 H3 . . . 120.00 no
    C4 C5 H5 . . . 122.00 no
    C6 C5 H5 . . . 122.00 no
    C8 C9 H9 . . . 120.00 no
    C10 C9 H9 . . . 120.00 no
    C9 C10 H10A . . . 119.00 no
    C11 C10 H10A . . . 120.00 no
    C10 C11 H11A . . . 120.00 no
    C12 C11 H11A . . . 119.00 no
    C11 C12 H12 . . . 121.00 no
    C13 C12 H12 . . . 121.00 no
    C8 C13 H13 . . . 119.00 no
    C12 C13 H13 . . . 119.00 no
    S1 C17 H17 . . . 102.00 no
    C16 C17 H17 . . . 102.00 no
    C18 C17 H17 . . . 102.00 no
    C17 C18 H18A . . . 110.00 no
    C17 C18 H18B . . . 109.00 no
    C17 C18 H18C . . . 109.00 no
    H18A C18 H18B . . . 110.00 no
    H18A C18 H18C . . . 109.00 no
    H18B C18 H18C . . . 109.00 no
    C19 C20 H20A . . . 109.00 no
    C19 C20 H20B . . . 109.00 no
    C21 C20 H20A . . . 109.00 no
    C21 C20 H20B . . . 109.00 no
    H20A C20 H20B . . . 108.00 no
    C20 C21 H21A . . . 109.00 no
    C20 C21 H21B . . . 109.00 no
    C22 C21 H21A . . . 109.00 no
    C22 C21 H21B . . . 109.00 no
    H21A C21 H21B . . . 108.00 no
    C21 C22 H22A . . . 109.00 no
    C21 C22 H22B . . . 109.00 no
    C23 C22 H22A . . . 109.00 no
    C23 C22 H22B . . . 109.00 no
    H22A C22 H22B . . . 108.00 no
    C22 C23 H23A . . . 109.00 no
    C22 C23 H23B . . . 109.00 no
    C24 C23 H23A . . . 109.00 no
    C24 C23 H23B . . . 109.00 no
    H23A C23 H23B . . . 108.00 no
    C19 C24 H24A . . . 109.00 no
    C19 C24 H24B . . . 109.00 no
    C23 C24 H24A . . . 109.00 no
    C23 C24 H24B . . . 109.00 no
    H24A C24 H24B . . . 108.00 no
loop_
    _geom_torsion_atom_site_label_1
    _geom_torsion_atom_site_label_2
    _geom_torsion_atom_site_label_3
    _geom_torsion_atom_site_label_4
    _geom_torsion_site_symmetry_1
    _geom_torsion_site_symmetry_2
    _geom_torsion_site_symmetry_3
    _geom_torsion_site_symmetry_4
    _geom_torsion
    _geom_torsion_publ_flag
    C19 S1 C17 C16 . . . . -16.7(3) no
    C19 S1 C17 C18 . . . . -158.5(4) no
    C17 S1 C19 N3 . . . . 18.3(2) no
    C17 S1 C19 C20 . . . . -99.3(2) no
    C17 S1 C19 C24 . . . . 136.7(3) no
    C1 N1 C14 C15 . . . . -177.1(2) no
    C1 N1 C14 C7 . . . . 1.4(3) no
    C14 N1 C1 C6 . . . . -1.0(3) no
    C14 N1 C1 C2 . . . . 179.2(3) no
    N3 N2 C15 O1 . . . . 13.9(4) no
    C15 N2 N3 C16 . . . . 76.9(3) no
    C15 N2 N3 C19 . . . . -113.8(3) no
    N3 N2 C15 C14 . . . . -165.8(2) no
    C16 N3 C19 C24 . . . . -135.4(3) no
    N2 N3 C16 O2 . . . . -4.5(4) no
    C16 N3 C19 S1 . . . . -17.3(3) no
    N2 N3 C16 C17 . . . . 174.6(2) no
    C19 N3 C16 C17 . . . . 5.7(4) no
    N2 N3 C19 C24 . . . . 55.8(4) no
    C19 N3 C16 O2 . . . . -173.4(3) no
    N2 N3 C19 S1 . . . . 173.89(16) no
    C16 N3 C19 C20 . . . . 101.1(3) no
    N2 N3 C19 C20 . . . . -67.8(3) no
    C6 C1 C2 C3 . . . . -0.6(4) no
    C2 C1 C6 C7 . . . . -179.9(3) no
    N1 C1 C2 C3 . . . . 179.1(3) no
    N1 C1 C6 C5 . . . . -178.4(2) no
    C2 C1 C6 C5 . . . . 1.4(4) no
    N1 C1 C6 C7 . . . . 0.3(3) no
    C1 C2 C3 C4 . . . . 0.2(5) no
    C2 C3 C4 C5 . . . . -0.8(5) no
    C2 C3 C4 F1 . . . . -179.9(3) no
    F1 C4 C5 C6 . . . . -179.4(2) no
    C3 C4 C5 C6 . . . . 1.5(4) no
    C4 C5 C6 C7 . . . . 180.0(3) no
    C4 C5 C6 C1 . . . . -1.8(4) no
    C1 C6 C7 C8 . . . . -177.8(2) no
    C5 C6 C7 C14 . . . . 178.9(3) no
    C5 C6 C7 C8 . . . . 0.6(4) no
    C1 C6 C7 C14 . . . . 0.5(3) no
    C6 C7 C8 C9 . . . . -58.0(4) no
    C6 C7 C14 N1 . . . . -1.2(3) no
    C6 C7 C14 C15 . . . . 176.9(3) no
    C14 C7 C8 C9 . . . . 124.0(3) no
    C14 C7 C8 C13 . . . . -54.3(4) no
    C8 C7 C14 N1 . . . . 177.1(2) no
    C8 C7 C14 C15 . . . . -4.8(5) no
    C6 C7 C8 C13 . . . . 123.7(3) no
    C7 C8 C13 C12 . . . . 177.1(3) no
    C9 C8 C13 C12 . . . . -1.2(5) no
    C13 C8 C9 C10 . . . . 1.0(5) no
    C7 C8 C9 C10 . . . . -177.4(3) no
    C8 C9 C10 C11 . . . . -0.3(6) no
    C9 C10 C11 C12 . . . . -0.2(7) no
    C10 C11 C12 C13 . . . . 0.0(7) no
    C11 C12 C13 C8 . . . . 0.8(6) no
    C7 C14 C15 N2 . . . . -23.2(4) no
    C7 C14 C15 O1 . . . . 157.1(3) no
    N1 C14 C15 O1 . . . . -24.9(4) no
    N1 C14 C15 N2 . . . . 154.8(2) no
    O2 C16 C17 C18 . . . . -27.3(6) no
    N3 C16 C17 S1 . . . . 9.7(3) no
    N3 C16 C17 C18 . . . . 153.6(4) no
    O2 C16 C17 S1 . . . . -171.2(3) no
    S1 C19 C20 C21 . . . . -68.8(3) no
    N3 C19 C20 C21 . . . . 179.0(3) no
    C24 C19 C20 C21 . . . . 55.1(4) no
    S1 C19 C24 C23 . . . . 69.3(4) no
    N3 C19 C24 C23 . . . . -178.3(3) no
    C20 C19 C24 C23 . . . . -54.9(4) no
    C19 C20 C21 C22 . . . . -54.2(5) no
    C20 C21 C22 C23 . . . . 54.4(5) no
    C21 C22 C23 C24 . . . . -54.4(5) no
    C22 C23 C24 C19 . . . . 54.7(5) no
loop_
    _geom_hbond_atom_site_label_D
    _geom_hbond_atom_site_label_H
    _geom_hbond_atom_site_label_A
    _geom_hbond_site_symmetry_A
    _geom_hbond_distance_DH
    _geom_hbond_distance_HA
    _geom_hbond_distance_DA
    _geom_hbond_angle_DHA
    _geom_hbond_publ_flag
    N1 H1A O2 6_665 0.86(3) 2.08(3) 2.903(4) 160(2) yes
    N2 H2A O1 2_544 0.85(2) 2.07(2) 2.760(3) 137(2) yes
    C10 H10A F1 3_544 0.93 2.54 3.453(5) 167 yes
_iucr_refine_instructions_details
;
TITL CRY-SM
CELL  0.71073  13.2082  13.2082  23.5840   90.000   90.000  120.000
ZERR     6.00   0.0018   0.0018   0.0036    0.000    0.000    0.000
LATT  -1
SYMM  - X, - Y, 1/2 + Z
SYMM  - Y,   X - Y, 2/3 + Z
SYMM    Y, - X + Y, 1/6 + Z
SYMM  - X + Y, - X, 1/3 + Z
SYMM    X - Y,   X, 5/6 + Z
SFAC  C    H    F    N    O    S
UNIT  144  144  6    18   12   6
MERG   2
OMIT    -4.00  53.00
DFIX     0.860   0.020 N2 H2A
eqiv $1 y+1, -x+y+1, z+1/6
eqiv $2 x-y, x-1, z-1/6
htab n1 o2_$1
htab n2 o1_$2
DFIX     0.86  0.02 N1 H1A
DFIX     1.54  0.02 C17 C18
FMAP   2
PLAN    3
ACTA
BOND
BOND   $H
CONF
L.S.   13
WGHT    0.055100
FVAR       0.34637
C1    1    0.787040   -0.044081    0.291913    11.00000    0.07252    0.06090 =
         0.05131    0.00675    0.00713    0.03296
C2    1    0.779587   -0.109555    0.339947    11.00000    0.08793    0.07734 =
         0.06829    0.01769    0.00287    0.03815
AFIX  43
H2    2    0.845875   -0.097883    0.359356    11.00000   -1.20000
AFIX   0
C3    1    0.668416   -0.192540    0.357025    11.00000    0.10370    0.08317 =
         0.07651    0.03526    0.02042    0.04293
AFIX  43
H3    2    0.658658   -0.238302    0.388779    11.00000   -1.20000
AFIX   0
C4    1    0.572281   -0.207809    0.327370    11.00000    0.08362    0.05903 =
         0.07402    0.01309    0.02327    0.02028
C5    1    0.576039   -0.145384    0.280883    11.00000    0.06892    0.05737 =
         0.07195    0.00779    0.01380    0.02497
AFIX  43
H5    2    0.508394   -0.157585    0.262663    11.00000   -1.20000
AFIX   0
C6    1    0.688017   -0.061147    0.261781    11.00000    0.06669    0.05470 =
         0.05325    0.00027    0.00592    0.02967
C7    1    0.728393    0.019982    0.215844    11.00000    0.06220    0.05213 =
         0.04953   -0.00117    0.00458    0.02441
C8    1    0.654329    0.036205    0.173931    11.00000    0.05624    0.07178 =
         0.04857    0.00475    0.01023    0.02657
C9    1    0.575002   -0.057456    0.140628    11.00000    0.06900    0.09586 =
         0.07596   -0.01302   -0.01067    0.02815
AFIX  43
H9    2    0.566036   -0.131333    0.145694    11.00000   -1.20000
AFIX   0
C10   1    0.509095   -0.039542    0.099602    11.00000    0.06913    0.16430 =
         0.07969   -0.02600   -0.01559    0.04106
AFIX  43
H10A  2    0.456552   -0.101912    0.077313    11.00000   -1.20000
AFIX   0
C11   1    0.520655    0.066643    0.091940    11.00000    0.09293    0.18787 =
         0.08106    0.02293    0.00756    0.08531
AFIX  43
H11A  2    0.476182    0.076794    0.064359    11.00000   -1.20000
AFIX   0
C12   1    0.596999    0.159881    0.124204    11.00000    0.09286    0.14079 =
         0.09945    0.03564    0.01555    0.07487
AFIX  43
H12   2    0.604822    0.233207    0.118790    11.00000   -1.20000
AFIX   0
C13   1    0.662006    0.143180    0.164818    11.00000    0.07618    0.08879 =
         0.07868    0.01214    0.00788    0.04508
AFIX  43
H13   2    0.713187    0.206441    0.187037    11.00000   -1.20000
AFIX   0
C14   1    0.847320    0.080852    0.219370    11.00000    0.06088    0.06053 =
         0.04729    0.00309    0.00285    0.02750
C15   1    0.940210    0.171835    0.184127    11.00000    0.06228    0.05795 =
         0.05016    0.00266    0.00055    0.02748
C16   1    1.067125    0.196133    0.072686    11.00000    0.07102    0.07851 =
         0.06091    0.01101    0.01185    0.03428
C17   1    1.153194    0.274233    0.028118    11.00000    0.12446    0.11174 =
         0.11242    0.04779    0.06160    0.07611
AFIX  13
H17   2    1.111253    0.236978   -0.006949    11.00000   -1.20000
AFIX   0
C18   1    1.252816    0.270470    0.021502    11.00000    0.22585    0.16217 =
         0.31354    0.12693    0.20841    0.13398
AFIX  33
H18A  2    1.305377    0.311772    0.052101    11.00000   -1.20000
H18B  2    1.288839    0.306411   -0.013865    11.00000   -1.20000
H18C  2    1.235053    0.190553    0.021568    11.00000   -1.20000
AFIX   0
C19   1    1.010682    0.346170    0.065773    11.00000    0.08540    0.06466 =
         0.05408    0.01177    0.01922    0.03661
C20   1    0.907856    0.312827    0.025080    11.00000    0.10048    0.08449 =
         0.07255    0.01680    0.00785    0.05370
AFIX  23
H20A  2    0.909591    0.263280   -0.004815    11.00000   -1.20000
H20B  2    0.834856    0.268749    0.045575    11.00000   -1.20000
AFIX   0
C21   1    0.913382    0.421359   -0.001194    11.00000    0.13431    0.11320 =
         0.09210    0.03580    0.01920    0.07918
AFIX  23
H21A  2    0.980998    0.459634   -0.025890    11.00000   -1.20000
H21B  2    0.844070    0.398009   -0.024028    11.00000   -1.20000
AFIX   0
C22   1    0.921328    0.505719    0.043663    11.00000    0.17844    0.11482 =
         0.12684    0.04552    0.05795    0.10501
AFIX  23
H22A  2    0.930707    0.575816    0.025522    11.00000   -1.20000
H22B  2    0.848742    0.470829    0.064914    11.00000   -1.20000
AFIX   0
C23   1    1.020185    0.538663    0.083649    11.00000    0.17566    0.08133 =
         0.10333    0.00724    0.03203    0.07101
AFIX  23
H23A  2    1.017273    0.587934    0.113357    11.00000   -1.20000
H23B  2    1.093520    0.583349    0.063492    11.00000   -1.20000
AFIX   0
C24   1    1.015613    0.429959    0.110593    11.00000    0.13520    0.07237 =
         0.06998    0.00281    0.02408    0.04867
AFIX  23
H24A  2    1.084313    0.454237    0.134035    11.00000   -1.20000
H24B  2    0.947222    0.390681    0.134743    11.00000   -1.20000
AFIX   0
F1    3    0.464761   -0.291388    0.346757    11.00000    0.09889    0.08826 =
         0.11429    0.04091    0.03506    0.02409
N1    4    0.883956    0.044164    0.265711    11.00000    0.06079    0.06948 =
         0.05367    0.01053    0.00089    0.02765
N2    4    0.911943    0.176007    0.128812    11.00000    0.05785    0.06487 =
         0.04530    0.00573    0.00625    0.01994
N3    4    1.002728    0.241510    0.091128    11.00000    0.06564    0.06433 =
         0.05106    0.00981    0.01391    0.03111
O1    5    1.036820    0.239022    0.203192    11.00000    0.06421    0.07671 =
         0.05675    0.00824   -0.00387    0.01536
O2    5    1.057780    0.104072    0.088577    11.00000    0.08181    0.07836 =
         0.09038    0.01923    0.01466    0.04616
S1    6    1.149617    0.407480    0.027437    11.00000    0.10038    0.08416 =
         0.10549    0.03449    0.04841    0.04211
H1A   2    0.954554    0.058483    0.268846    11.00000    0.06675
H2A   2    0.852048    0.116581    0.115107    11.00000    0.06330
HKLF 4
REM  CRY-SM
REM R1 =  0.0419 for   3348 Fo > 4sig(Fo)  and  0.0701 for all   4922 data
REM    288 parameters refined using      4 restraints
END
WGHT      0.0551      0.0000
REM Highest difference peak  0.233,  deepest hole -0.188,  1-sigma level  0.024
Q1    1   1.1610  0.2250 -0.0186  11.00000  0.05    0.23
Q2    1   1.0877  0.3563 -0.0061  11.00000  0.05    0.14
Q3    1   0.7923  0.0901  0.2229  11.00000  0.05    0.09
;
