# Supplementary material for: 5-Fluoro-N-(2-methyl-3-oxo-1-thia-4-aza­spiro­[4.5]dec-4-yl)-3-phenyl-1H-indole-2-carboxamide
Source: Acta Crystallogr Sect E Struct Rep Online. 2013 Jul 10;69(Pt 8):o1229. doi: 10.1107/S1600536813018576 (PMC3793733; doi:10.1107/S1600536813018576)
Supplement: Supplementary file 2 [file e-69-o1229-Isup2.hkl]

#
# h,k,l, Fc-squared, Fo-squared, sigma(Fo-squared), status flag
#
data_I
_shelx_title ' CRY-SM'
_shelx_refln_list_code          4
_shelx_F_calc_maximum      162.45
_exptl_crystal_F_000      1380.00
_reflns_d_resolution_high  0.7968

loop_
 _space_group_symop_operation_xyz
 'x, y, z'
 '-x, -y, z+1/2'
 '-y, x-y, z+2/3'
 'y, -x+y, z+1/6'
 '-x+y, -x, z+1/3'
 'x-y, x, z+5/6'

_cell_length_a    13.2082
_cell_length_b    13.2082
_cell_length_c    23.5840
_cell_angle_alpha  90.000
_cell_angle_beta   90.000
_cell_angle_gamma 120.000

_shelx_F_squared_multiplier     1.000

loop_
 _refln_index_h
 _refln_index_k
 _refln_index_l
 _refln_F_squared_calc
 _refln_F_squared_meas
 _refln_F_squared_sigma
 _refln_observed_status
   0   1 -29          2.46          6.46         8.62 o
  -1   2 -29         12.51         19.87         8.89 o
   0   2 -29         17.24         17.35         9.72 o
  -2   3 -29         18.25         13.56         9.47 o
  -1   3 -29          5.01          7.00         9.15 o
   0   1 -28          7.49          6.02         8.25 o
  -1   2 -28         12.10         16.39         8.54 o
   0   2 -28         32.97         30.36         8.75 o
  -2   3 -28         42.62         36.21         8.69 o
  -1   3 -28         13.35          4.78         8.98 o
   0   3 -28          1.55          4.04         8.13 o
  -3   4 -28          0.03          9.21         8.90 o
  -2   4 -28         12.04          8.17         8.92 o
  -1   4 -28          0.19          4.38         9.03 o
   0   4 -28          2.95          7.25        10.51 o
  -4   5 -28          1.28         17.73         9.54 o
  -3   5 -28          2.14         11.90         9.19 o
  -2   5 -28         10.73         14.49         9.31 o
  -1   5 -28          0.75          9.15        10.28 o
   0   1 -27          4.19          2.25         7.94 o
  -1   2 -27         26.24         34.18         8.18 o
   0   2 -27          6.51          0.75         8.16 o
  -2   3 -27         49.64         38.47         8.51 o
  -1   3 -27         78.43         83.86         7.76 o
   0   3 -27          1.42          9.37         7.71 o
  -3   4 -27          8.40         13.04         7.54 o
  -2   4 -27          1.69          4.47         8.91 o
  -1   4 -27          0.32         12.54         9.10 o
   0   4 -27          2.26         -0.08         8.82 o
  -4   5 -27          7.93         11.81         8.73 o
  -3   5 -27          7.97          4.97         8.86 o
  -2   5 -27         40.03         49.79         8.55 o
  -1   5 -27          5.10         11.78         8.87 o
   0   5 -27          1.46          9.28         9.78 o
  -5   6 -27          2.70          5.44         9.14 o
  -4   6 -27          2.75          7.41         8.54 o
  -3   6 -27          5.40         15.01         9.18 o
  -2   6 -27          4.37          0.82         8.59 o
  -1   6 -27          0.77         12.56         9.90 o
   0   1 -26         44.22         34.51         8.11 o
  -1   2 -26          7.95         12.93         8.16 o
   0   2 -26         30.40         27.99         8.16 o
  -2   3 -26         23.99         22.03         8.14 o
  -1   3 -26          5.52         11.09         7.69 o
   0   3 -26         50.74         49.69         8.30 o
  -3   4 -26          6.69          7.86         7.11 o
  -2   4 -26         38.04         33.55         8.12 o
  -1   4 -26          6.41          9.29         8.60 o
   0   4 -26          1.73         13.70         8.28 o
  -4   5 -26          8.19          7.68         8.84 o
  -3   5 -26          5.98         12.38         8.85 o
  -2   5 -26          4.21          8.02         7.87 o
  -1   5 -26          6.81         14.40         8.30 o
   0   5 -26          0.31          4.39         8.62 o
  -5   6 -26          6.25         22.07         8.90 o
  -4   6 -26         24.64         19.65         8.68 o
  -3   6 -26          7.72         15.57         8.24 o
  -2   6 -26          8.73         16.21         8.08 o
  -1   6 -26          2.04          1.95         9.60 o
   0   6 -26         11.96         18.52         9.33 o
  -6   7 -26          7.88         16.29         9.42 o
  -5   7 -26          2.70          8.74         9.05 o
  -4   7 -26         22.32          7.67         9.26 o
  -3   7 -26          1.82          9.66        10.16 o
  -2   7 -26          3.21         16.12        10.08 o
  -1   7 -26          0.68         10.62        10.24 o
   0   1 -25        108.37        116.40         8.58 o
  -1   2 -25         23.65         26.06         7.94 o
   0   2 -25         29.56         31.24         7.25 o
  -2   3 -25         37.68         33.96         6.97 o
  -1   3 -25          2.55         13.21         7.41 o
   0   3 -25         13.34         16.91         7.09 o
  -3   4 -25         21.94         23.31         7.04 o
  -2   4 -25         29.12         15.73         6.77 o
  -1   4 -25          0.31          5.27         8.22 o
   0   4 -25          4.90          7.29         7.42 o
  -4   5 -25         20.20         24.76         8.07 o
  -3   5 -25         66.63         65.08         7.62 o
  -2   5 -25         79.51         61.48         7.87 o
  -1   5 -25          8.65         12.00         8.64 o
   0   5 -25          1.06          2.18         8.43 o
  -5   6 -25         15.50         15.14         9.05 o
  -4   6 -25         50.68         49.21         8.36 o
  -3   6 -25         36.07         39.87         8.39 o
  -2   6 -25          0.43          8.04         7.67 o
  -1   6 -25          8.89         14.67         8.55 o
   0   6 -25          6.13          6.02         9.23 o
  -6   7 -25          7.02          3.97         8.84 o
  -5   7 -25         14.17         11.51         9.07 o
  -4   7 -25         15.53         13.22         8.14 o
  -3   7 -25          3.33          8.53         9.27 o
  -2   7 -25          3.81          6.29         9.66 o
  -1   7 -25          6.86         10.18         8.01 o
   0   7 -25          3.22         10.03         9.19 o
  -7   8 -25          9.69         11.20         9.65 o
  -6   8 -25         12.04         14.51         9.13 o
  -5   8 -25         12.48         11.42         9.40 o
  -4   8 -25         20.54         23.22         9.87 o
  -3   8 -25         10.87         13.76         9.37 o
  -2   8 -25          1.59          0.27         9.85 o
  -1   8 -25          0.56          0.73         9.50 o
   0   0 -24        179.54        137.87        18.42 o
   0   1 -24         54.78         53.25         7.83 o
  -1   2 -24          3.00          9.82         7.90 o
   0   2 -24          2.44          2.82         7.05 o
  -2   3 -24         80.80         84.20         6.75 o
  -1   3 -24         65.94         63.70         7.55 o
   0   3 -24         34.28         26.69         6.77 o
  -3   4 -24          0.53          9.43         6.75 o
  -2   4 -24          5.26          7.89         7.00 o
  -1   4 -24         68.22         58.52         7.30 o
   0   4 -24         71.91         51.19         7.68 o
  -4   5 -24         42.07         43.82         8.20 o
  -3   5 -24          4.89          6.06         7.29 o
  -2   5 -24          6.70         -1.00         7.79 o
  -1   5 -24          2.93          8.34         7.23 o
   0   5 -24         30.91         36.83         8.09 o
  -5   6 -24          3.22          6.18         8.58 o
  -4   6 -24         21.23         25.76         8.61 o
  -3   6 -24          4.11         10.18         8.43 o
  -2   6 -24          3.51          3.37         7.60 o
  -1   6 -24         27.92         29.46         7.74 o
   0   6 -24          4.89          1.58         8.76 o
  -6   7 -24          5.05          6.62         9.11 o
  -5   7 -24         26.03         22.49         8.52 o
  -4   7 -24         14.77         18.16         8.50 o
  -3   7 -24          9.72         16.44         8.29 o
  -2   7 -24          0.49         -0.94         8.93 o
  -1   7 -24          1.19         11.38         8.17 o
   0   7 -24         21.57         30.99         9.43 o
  -7   8 -24          4.29         16.72         9.01 o
  -6   8 -24          1.20          4.56         8.72 o
  -5   8 -24         10.70         16.52         8.97 o
  -4   8 -24          5.54          6.25         9.83 o
  -3   8 -24          2.94         16.14         9.10 o
  -2   8 -24          5.88         17.85        10.56 o
  -1   8 -24         16.62         20.24         8.97 o
   0   8 -24          7.73         10.73        10.21 o
  -7   9 -24          7.41         19.38         9.71 o
  -6   9 -24         18.41         18.57         9.31 o
  -5   9 -24          3.14         10.26         9.78 o
  -4   9 -24         11.63         21.91        10.04 o
  -3   9 -24          9.52         11.71         9.88 o
  -2   9 -24          2.10          7.44         9.81 o
   0   1 -23        177.77        192.26         7.83 o
  -1   2 -23          1.66          1.23         6.94 o
   0   2 -23        109.09         95.88         7.36 o
  -2   3 -23         43.06         53.26         6.63 o
  -1   3 -23          6.72         17.89         7.32 o
   0   3 -23          5.89          7.05         6.48 o
  -3   4 -23          2.73          9.87         6.61 o
  -2   4 -23         17.22         26.49         6.44 o
  -1   4 -23         19.43         28.43         6.89 o
   0   4 -23         11.20         12.70         7.37 o
  -4   5 -23         41.79         36.58         7.81 o
  -3   5 -23         20.72         23.57         7.20 o
  -2   5 -23          2.07          9.41         7.20 o
  -1   5 -23         23.11         25.92         6.78 o
   0   5 -23         33.84         20.01         8.19 o
  -5   6 -23          7.17          8.38         7.93 o
  -4   6 -23          3.17         12.96         7.74 o
  -3   6 -23         30.09         39.87         8.78 o
  -2   6 -23         21.01         14.64         7.57 o
  -1   6 -23          5.14          1.89         7.92 o
   0   6 -23         17.73         24.07         8.22 o
  -6   7 -23         10.42         15.81         8.39 o
  -5   7 -23         30.12         28.96         8.12 o
  -4   7 -23         34.57         38.32         8.44 o
  -3   7 -23         36.87         33.32         8.12 o
  -2   7 -23         37.23         33.63         8.99 o
  -1   7 -23         25.45         30.40         7.82 o
   0   7 -23         26.12         28.22         8.60 o
  -7   8 -23         17.56         17.93         8.83 o
  -6   8 -23          2.20          1.16         8.29 o
  -5   8 -23         16.66         14.21         8.45 o
  -4   8 -23         39.97         37.91         9.27 o
  -3   8 -23         17.02         18.34         8.82 o
  -2   8 -23         11.74          9.87         8.37 o
  -1   8 -23          5.86          8.36         8.49 o
   0   8 -23         26.39         31.69         8.89 o
  -8   9 -23          3.73          7.97         9.24 o
  -7   9 -23         13.91         17.57         8.98 o
  -6   9 -23          9.87         10.41         8.63 o
  -5   9 -23          2.42         10.63         9.38 o
  -4   9 -23          9.73          8.66         9.38 o
  -3   9 -23          0.31          5.67        10.28 o
  -2   9 -23          2.57         -2.90         8.99 o
  -1   9 -23          6.82          7.36         9.01 o
   0   9 -23         20.91         21.99         9.94 o
  -7  10 -23          0.51          3.28        10.14 o
  -6  10 -23          2.23          1.18        10.44 o
  -5  10 -23          0.70          5.87        10.20 o
  -4  10 -23         11.61         14.83        10.30 o
  -3  10 -23         13.84         19.71        10.33 o
   0   1 -22        137.11        129.72         7.26 o
  -1   2 -22         80.34         81.62         6.52 o
   0   2 -22         36.08         31.19         6.49 o
  -2   3 -22         72.76         70.99         6.88 o
  -1   3 -22        333.39        317.73         6.92 o
   0   3 -22         17.35         28.80         6.56 o
  -3   4 -22         95.06        106.99         6.77 o
  -2   4 -22         76.45         88.10         7.12 o
  -1   4 -22         80.31         83.76         6.68 o
   0   4 -22        108.64        109.33         7.29 o
  -4   5 -22         67.00         64.27         7.76 o
  -3   5 -22         11.27         29.43         7.27 o
  -2   5 -22          1.84          4.52         7.26 o
  -1   5 -22        168.63        161.96         7.21 o
   0   5 -22         78.74         84.57         7.79 o
  -5   6 -22         11.75         24.08         8.00 o
  -4   6 -22          0.99         14.05         8.02 o
  -3   6 -22         45.55         51.23         7.46 o
  -2   6 -22        120.56        124.15         7.32 o
  -1   6 -22          2.18         -1.39         7.03 o
   0   6 -22         56.54         47.16         7.82 o
  -6   7 -22         77.01         69.66         8.80 o
  -5   7 -22         32.03         28.91         8.71 o
  -4   7 -22         12.03         20.82         7.74 o
  -3   7 -22          1.22          8.28         8.35 o
  -2   7 -22          5.15          9.37         8.00 o
  -1   7 -22         58.29         60.45         7.78 o
   0   7 -22          3.47          4.20         8.17 o
  -7   8 -22          0.07         13.39         8.63 o
  -6   8 -22          2.51         10.33         8.47 o
  -5   8 -22          1.94          8.72         8.62 o
  -4   8 -22         40.64         35.36         8.98 o
  -3   8 -22          6.34          7.84         9.99 o
  -2   8 -22          8.57         10.11         8.25 o
  -1   8 -22         60.45         61.18         9.37 o
   0   8 -22         24.45         25.87         9.17 o
  -8   9 -22          8.53         14.87         8.85 o
  -7   9 -22          1.34          4.31         8.55 o
  -6   9 -22         31.78         26.42         8.50 o
  -5   9 -22          5.59         11.95         9.58 o
  -4   9 -22         21.17         16.11         9.64 o
  -3   9 -22          0.16          8.20         9.47 o
  -2   9 -22          9.34         13.33         8.68 o
  -1   9 -22         26.28         33.28         8.62 o
   0   9 -22          1.63          8.36         9.64 o
  -9  10 -22         18.86         16.28        10.85 o
  -8  10 -22          4.79         14.73         9.50 o
  -7  10 -22          1.42          6.09        10.17 o
  -6  10 -22          4.85          4.44         9.55 o
  -5  10 -22          6.84          7.63         9.53 o
  -4  10 -22         21.11         25.42        10.28 o
  -3  10 -22          7.55         13.10         9.64 o
  -2  10 -22         32.52         15.82         9.19 o
  -1  10 -22          8.80         10.12         9.82 o
  -6  11 -22          9.30         17.23        10.56 o
  -5  11 -22          2.18         11.35        10.53 o
   0   1 -21          8.18         17.99         6.53 o
  -1   2 -21         51.48         66.67         6.65 o
   0   2 -21         35.37         33.07         6.27 o
  -2   3 -21        200.26        194.88         6.69 o
  -1   3 -21        107.96        126.87         7.02 o
   0   3 -21        409.66        397.88         7.53 o
  -3   4 -21          6.81         15.76         6.24 o
  -2   4 -21         46.50         52.79         6.14 o
  -1   4 -21         83.41         65.90         6.06 o
   0   4 -21        100.42         94.26         6.88 o
  -4   5 -21        125.27        134.11         7.60 o
  -3   5 -21        128.67        113.78         7.16 o
  -2   5 -21        194.42        197.83         7.27 o
  -1   5 -21         73.55         72.45         6.52 o
   0   5 -21         29.06         21.62         7.22 o
  -5   6 -21         32.98         32.04         7.45 o
  -4   6 -21         29.33         29.43         7.69 o
  -3   6 -21         28.95         27.15         7.28 o
  -2   6 -21         47.09         39.67         7.36 o
  -1   6 -21         10.74         16.05         6.97 o
   0   6 -21         29.86         25.83         7.23 o
  -6   7 -21         12.16         24.73         7.76 o
  -5   7 -21         51.42         47.15         8.45 o
  -4   7 -21          2.62         12.89         7.78 o
  -3   7 -21         40.50         43.41         7.90 o
  -2   7 -21         35.87         14.67         7.83 o
  -1   7 -21          0.53         12.81         7.15 o
   0   7 -21         48.54         44.27         7.59 o
  -7   8 -21         13.89         16.13         8.07 o
  -6   8 -21          2.98          9.51         8.04 o
  -5   8 -21         39.76         32.57         8.03 o
  -4   8 -21         39.54         42.57         8.48 o
  -3   8 -21         24.09         32.63         9.45 o
  -2   8 -21          0.31          6.71         7.83 o
  -1   8 -21         48.64         46.28         8.28 o
   0   8 -21          2.25         -2.60         8.56 o
  -8   9 -21         19.78         21.93         8.70 o
  -7   9 -21         56.09         61.77         8.64 o
  -6   9 -21          7.01          9.70         8.82 o
  -5   9 -21          0.94          3.75         9.32 o
  -4   9 -21          1.24         10.91         8.57 o
  -3   9 -21          4.08          6.76         9.10 o
  -2   9 -21          2.34          5.31         8.73 o
  -1   9 -21          3.10          1.30         9.07 o
   0   9 -21         17.57         17.23         9.38 o
  -9  10 -21         11.54         20.65         9.37 o
  -8  10 -21          2.13          1.71         8.76 o
  -7  10 -21          1.00          4.09         9.92 o
  -6  10 -21          1.92          3.69         9.41 o
  -5  10 -21         25.96         26.32         9.39 o
  -4  10 -21          0.28          8.32         9.64 o
  -3  10 -21         19.39         23.93         9.26 o
  -2  10 -21         30.14         31.39         8.23 o
  -1  10 -21          2.43          6.76         8.45 o
   0  10 -21          3.13          1.77         9.05 o
  -8  11 -21         11.94         -3.23        10.62 o
  -7  11 -21         24.32         19.69        10.86 o
  -6  11 -21          6.99          5.50        10.40 o
  -5  11 -21          2.11          9.00        10.19 o
  -4  11 -21         19.31         20.03        10.22 o
  -3  11 -21          3.46         -0.01         9.50 o
   0   1 -20         59.16         71.41         6.82 o
  -1   2 -20        159.15        171.84         6.14 o
   0   2 -20        133.81        123.07         6.35 o
  -2   3 -20         80.86         87.68         6.49 o
  -1   3 -20         72.50         67.69         6.10 o
   0   3 -20         67.05         68.85         6.20 o
  -3   4 -20         53.01         66.94         6.20 o
  -2   4 -20         84.63         82.11         6.32 o
  -1   4 -20         37.79         39.08         6.00 o
   0   4 -20         65.50         62.34         6.41 o
  -4   5 -20         53.16         70.79         7.65 o
  -3   5 -20        192.11        173.45         7.06 o
  -2   5 -20         48.37         31.57         6.64 o
  -1   5 -20         39.91         34.85         6.13 o
   0   5 -20        144.79        128.01         7.06 o
  -5   6 -20         56.97         60.23         7.85 o
  -4   6 -20         12.83         18.75         7.22 o
  -3   6 -20         11.56         13.04         7.15 o
  -2   6 -20         31.92         29.02         6.56 o
  -1   6 -20        111.98        107.65         7.56 o
   0   6 -20         53.37         37.65         7.03 o
  -6   7 -20         36.49         32.35         7.86 o
  -5   7 -20         47.98         53.82         7.80 o
  -4   7 -20         19.42         19.41         7.69 o
  -3   7 -20         21.97         30.57         7.52 o
  -2   7 -20          1.52         -3.54         7.11 o
  -1   7 -20         11.68         22.12         7.69 o
   0   7 -20         13.41         17.16         8.20 o
  -7   8 -20          8.11         14.28         7.88 o
  -6   8 -20          1.96          1.44         7.88 o
  -5   8 -20         58.50         51.67         7.84 o
  -4   8 -20         14.13         24.20         9.21 o
  -3   8 -20          0.74          1.32         8.37 o
  -2   8 -20         15.81         25.54         8.15 o
  -1   8 -20         68.70         56.37         8.37 o
   0   8 -20         86.43         77.41         8.06 o
  -8   9 -20         10.30         18.87         8.40 o
  -7   9 -20         14.18         29.36         8.09 o
  -6   9 -20         25.43         18.86         8.34 o
  -5   9 -20         10.75         10.76         9.26 o
  -4   9 -20         27.54         24.26         9.11 o
  -3   9 -20          7.67         10.50         8.69 o
  -2   9 -20         37.14         30.29         7.42 o
  -1   9 -20         62.29         54.40         7.64 o
   0   9 -20         13.71         20.90         8.31 o
  -9  10 -20          9.20         14.29         8.37 o
  -8  10 -20          7.32          4.68         9.02 o
  -7  10 -20          2.65         -3.68         9.76 o
  -6  10 -20         27.50         26.74         9.09 o
  -5  10 -20         31.35         30.01         9.15 o
  -4  10 -20         28.58         35.05         8.86 o
  -3  10 -20          6.74         13.01         8.23 o
  -2  10 -20          5.97         10.53         7.84 o
  -1  10 -20         24.91         29.91         8.11 o
   0  10 -20         22.09         22.78         9.24 o
 -10  11 -20          0.16          8.37         9.40 o
  -9  11 -20          1.05         10.13         8.88 o
  -8  11 -20         26.83         28.12        10.93 o
  -7  11 -20         11.91         10.62         9.76 o
  -6  11 -20          6.62          9.08        10.90 o
  -5  11 -20          3.78         17.83         8.69 o
  -4  11 -20          6.10         23.94         9.08 o
  -3  11 -20          1.21          8.87         8.72 o
  -2  11 -20          0.11          5.77         8.95 o
  -1  11 -20         10.98         22.29         8.63 o
  -8  12 -20         12.10         10.92        10.78 o
  -7  12 -20          2.48          1.16        10.23 o
  -6  12 -20          0.28         19.79        11.00 o
  -5  12 -20         25.12         26.98         9.28 o
  -4  12 -20         23.85         34.82         9.16 o
   0   1 -19        324.61        368.01         6.46 o
  -1   2 -19         33.61         33.47         6.02 o
   0   2 -19         15.89         17.95         5.73 o
  -2   3 -19         75.09         77.74         6.17 o
  -1   3 -19        100.15        108.56         5.83 o
   0   3 -19         66.66         65.18         5.77 o
  -3   4 -19         83.53         62.05         6.21 o
  -2   4 -19        158.58        150.25         6.56 o
  -1   4 -19         11.99         10.44         6.12 o
   0   4 -19         34.85         42.22         6.36 o
  -4   5 -19        114.24        107.93         6.97 o
  -3   5 -19         48.99         52.56         7.14 o
  -2   5 -19         72.44         78.81         6.26 o
  -1   5 -19         17.31         11.12         6.20 o
   0   5 -19        157.33        174.06         6.91 o
  -5   6 -19         65.70         75.38         7.45 o
  -4   6 -19         18.60         13.20         7.27 o
  -3   6 -19         86.76         72.49         7.55 o
  -2   6 -19        672.08        648.33         8.04 o
  -1   6 -19        241.60        245.12         7.52 o
   0   6 -19         48.68         66.65         7.08 o
  -6   7 -19        118.58        117.84         8.13 o
  -5   7 -19         38.80         48.07         7.62 o
  -4   7 -19        195.47        192.98         7.80 o
  -3   7 -19        231.77        248.50         7.94 o
  -2   7 -19         25.96         40.97         7.55 o
  -1   7 -19         83.13         84.48         7.23 o
   0   7 -19        137.22        139.05         7.56 o
  -7   8 -19         40.96         45.87         8.16 o
  -6   8 -19         30.98         37.07         7.76 o
  -5   8 -19         10.36         22.35         7.82 o
  -4   8 -19         19.57         18.78         8.27 o
  -3   8 -19         70.04         74.52         8.97 o
  -2   8 -19         67.87         62.81         7.93 o
  -1   8 -19         10.49         19.08         7.18 o
   0   8 -19         54.56         65.18         7.05 o
  -8   9 -19         40.44         45.39         8.11 o
  -7   9 -19          9.34         10.73         8.47 o
  -6   9 -19          8.96         10.21         8.12 o
  -5   9 -19          3.43         12.65         9.21 o
  -4   9 -19         14.59         13.13         8.81 o
  -3   9 -19         18.68         20.50         7.48 o
  -2   9 -19         11.68         17.78         7.29 o
  -1   9 -19          6.91         11.90         7.65 o
   0   9 -19          8.14         15.89         7.38 o
  -9  10 -19         10.58         14.14         8.39 o
  -8  10 -19         17.34         26.13         8.09 o
  -7  10 -19         28.80         24.45         9.10 o
  -6  10 -19         32.15         30.60         9.44 o
  -5  10 -19         13.06         19.01         8.25 o
  -4  10 -19          9.50         14.19         8.06 o
  -3  10 -19         40.04         39.01         7.68 o
  -2  10 -19          2.44         13.45         7.87 o
  -1  10 -19         42.21         49.49         7.87 o
   0  10 -19         44.13         33.13         9.20 o
 -10  11 -19          7.45         10.12         9.24 o
  -9  11 -19          6.30         13.02         9.09 o
  -8  11 -19         17.24         25.72         9.13 o
  -7  11 -19          0.76         -2.90         9.44 o
  -6  11 -19          1.79          8.37         9.10 o
  -5  11 -19          8.15         14.18         8.40 o
  -4  11 -19          9.23          4.75         8.63 o
  -3  11 -19          6.79         10.53         7.93 o
  -2  11 -19         35.95         40.74         8.71 o
  -1  11 -19         32.43         27.17         8.41 o
   0  11 -19          4.72          4.97         9.70 o
  -9  12 -19          1.54          5.79        10.01 o
  -8  12 -19          6.49          3.80         9.06 o
  -7  12 -19          4.72          9.74         9.18 o
  -6  12 -19         26.31         26.22         9.70 o
  -5  12 -19         20.75         23.70         8.99 o
  -4  12 -19          0.60          3.17         8.91 o
  -3  12 -19          0.16          3.35         8.44 o
   0   0 -18        214.52        241.72        17.42 o
   0   1 -18         91.51        102.22         6.02 o
  -1   2 -18          1.26         11.70         5.80 o
   0   2 -18        150.60        153.51         5.73 o
  -2   3 -18         12.88          5.11         5.93 o
  -1   3 -18         43.43         32.98         5.74 o
   0   3 -18         13.27         10.99         5.46 o
  -3   4 -18         86.10         88.12         6.20 o
  -2   4 -18         95.76         92.20         6.09 o
  -1   4 -18         14.35         19.77         6.32 o
   0   4 -18        341.57        366.82         6.78 o
  -4   5 -18        276.38        264.98         7.69 o
  -3   5 -18         69.06         97.19         7.15 o
  -2   5 -18        723.18        700.35         7.44 o
  -1   5 -18        401.56        400.59         6.77 o
   0   5 -18          8.46         18.06         6.75 o
  -5   6 -18        107.58        111.67         7.44 o
  -4   6 -18         98.64         91.98         7.26 o
  -3   6 -18        262.14        241.69         8.15 o
  -2   6 -18        708.68        657.81         8.43 o
  -1   6 -18        501.28        464.72         8.04 o
   0   6 -18         29.92         38.17         7.12 o
  -6   7 -18         46.31         31.51         7.42 o
  -5   7 -18          5.13         16.48         7.67 o
  -4   7 -18         34.90         29.97         7.24 o
  -3   7 -18        173.17        153.24         7.84 o
  -2   7 -18         63.22         81.13         7.38 o
  -1   7 -18         88.42         78.97         6.57 o
   0   7 -18          3.73          9.13         6.52 o
  -7   8 -18         31.80         28.96         7.32 o
  -6   8 -18         13.71         12.77         7.96 o
  -5   8 -18         61.36         60.12         8.30 o
  -4   8 -18         96.58         92.45         8.81 o
  -3   8 -18        131.40        138.62         7.49 o
  -2   8 -18         17.78         26.31         6.97 o
  -1   8 -18         12.87         21.06         6.95 o
   0   8 -18          0.35          4.64         7.89 o
  -8   9 -18          0.21          8.74         7.59 o
  -7   9 -18         30.01         43.77         7.28 o
  -6   9 -18         85.89         70.95         8.72 o
  -5   9 -18         35.94         50.00         8.70 o
  -4   9 -18         39.32         33.54         8.33 o
  -3   9 -18         26.64         30.15         6.94 o
  -2   9 -18         16.01         26.86         7.12 o
  -1   9 -18         23.14         33.76         7.14 o
   0   9 -18         32.55         44.61         7.70 o
  -9  10 -18         28.61         37.71         8.50 o
  -8  10 -18         37.92         37.18         7.99 o
  -7  10 -18          6.67          9.33         8.60 o
  -6  10 -18          9.13         18.42         8.48 o
  -5  10 -18         45.18         35.68         8.06 o
  -4  10 -18          6.21         11.79         7.96 o
  -3  10 -18         14.23         14.17         7.24 o
  -2  10 -18          9.47          9.75         7.74 o
  -1  10 -18          2.21          6.98         7.85 o
   0  10 -18          3.29          5.70         8.40 o
 -10  11 -18          5.43         13.41         8.98 o
  -9  11 -18         21.54         18.33         8.62 o
  -8  11 -18         25.31         28.34         9.29 o
  -7  11 -18         21.48         24.18         7.65 o
  -6  11 -18         38.28         39.52         8.59 o
  -5  11 -18         21.19         29.12         8.77 o
  -4  11 -18          4.69         12.29         8.00 o
  -3  11 -18          2.03          9.36         8.54 o
  -2  11 -18         35.60         33.43         8.00 o
  -1  11 -18          5.78          7.52         8.38 o
   0  11 -18          4.48         -1.96         9.61 o
 -10  12 -18          5.76          8.47        10.41 o
  -9  12 -18          1.37          5.86        10.24 o
  -8  12 -18         13.90         23.85         8.23 o
  -7  12 -18          8.43          2.89         8.48 o
  -6  12 -18          8.55         12.15         8.85 o
  -5  12 -18         24.38         26.27         9.08 o
  -4  12 -18          3.91          6.83         9.69 o
  -3  12 -18          0.06         11.10         8.13 o
  -2  12 -18          0.58          8.53         8.96 o
  -8  13 -18         50.94         52.66         8.67 o
  -7  13 -18          7.27         11.88         9.73 o
  -6  13 -18         11.00         24.12         9.51 o
  -5  13 -18          6.89          5.64         9.68 o
   0   1 -17        895.17        940.45         7.20 o
  -1   2 -17        219.48        210.57         6.08 o
   0   2 -17         35.36         32.76         5.59 o
  -2   3 -17         31.86         29.69         5.81 o
  -1   3 -17        198.38        198.67         5.81 o
   0   3 -17        291.18        273.91         6.06 o
  -3   4 -17         76.94         67.05         5.92 o
  -2   4 -17        530.82        491.48         6.84 o
  -1   4 -17          4.97          4.08         5.95 o
   0   4 -17         98.85         96.37         6.06 o
  -4   5 -17         67.38         84.52         6.91 o
  -3   5 -17        230.17        237.26         6.94 o
  -2   5 -17         20.06         12.67         6.17 o
  -1   5 -17        192.73        190.21         6.33 o
   0   5 -17        211.21        231.98         7.41 o
  -5   6 -17        629.58        618.16         8.47 o
  -4   6 -17         76.16         79.60         7.07 o
  -3   6 -17        394.90        419.61         9.33 o
  -2   6 -17          3.91         19.86         6.12 o
  -1   6 -17        168.58        165.79         6.97 o
   0   6 -17         32.41         35.09         6.52 o
  -6   7 -17         56.87         57.39         6.84 o
  -5   7 -17        158.38        158.09         7.49 o
  -4   7 -17         51.41         43.95         7.35 o
  -3   7 -17        285.03        256.24         8.06 o
  -2   7 -17        180.11        180.73         7.71 o
  -1   7 -17        187.16        185.90         6.87 o
   0   7 -17         75.02         78.73         6.54 o
  -7   8 -17        146.33        154.51         7.28 o
  -6   8 -17        110.42        115.38         7.05 o
  -5   8 -17          0.92          2.35         7.35 o
  -4   8 -17         51.06         52.84         7.18 o
  -3   8 -17         81.78         84.09         7.18 o
  -2   8 -17         22.73         28.80         6.93 o
  -1   8 -17         54.38         44.76         6.88 o
   0   8 -17         11.47         22.27         7.11 o
  -8   9 -17         25.54         29.91         7.58 o
  -7   9 -17         33.92         40.32         7.41 o
  -6   9 -17         41.41         41.22         7.30 o
  -5   9 -17         17.22         32.69         7.89 o
  -4   9 -17         18.69         30.96         7.43 o
  -3   9 -17          8.74         20.41         7.39 o
  -2   9 -17         11.76         15.11         7.30 o
  -1   9 -17          1.59          1.77         7.01 o
   0   9 -17         18.34         14.52         7.44 o
  -9  10 -17          9.06         19.80         8.28 o
  -8  10 -17         59.15         61.27         7.62 o
  -7  10 -17         47.79         44.53         7.65 o
  -6  10 -17         27.70         32.46         7.40 o
  -5  10 -17         10.00         11.08         8.11 o
  -4  10 -17         29.51         41.23         7.72 o
  -3  10 -17          2.83          7.87         7.66 o
  -2  10 -17         63.89         63.47         7.35 o
  -1  10 -17          8.45          9.44         7.96 o
   0  10 -17         15.98         25.13         8.03 o
 -10  11 -17         13.96         21.24         8.87 o
  -9  11 -17          0.85         12.33         8.83 o
  -8  11 -17          6.52          5.90         7.76 o
  -7  11 -17          6.28         13.91         8.41 o
  -6  11 -17         12.91         23.98         8.25 o
  -5  11 -17         31.84         33.79         8.17 o
  -4  11 -17         45.73         57.09         8.49 o
  -3  11 -17          7.52          9.81         7.60 o
  -2  11 -17          7.72         13.61         7.98 o
  -1  11 -17          0.08          6.48         7.78 o
   0  11 -17          8.00         13.96         9.31 o
 -11  12 -17          2.91          4.67        10.39 o
 -10  12 -17          0.50         12.59         9.68 o
  -9  12 -17         24.58         32.08         8.93 o
  -8  12 -17         58.75         51.55         8.46 o
  -7  12 -17          0.24          2.38         8.59 o
  -6  12 -17         28.06         29.80         8.90 o
  -5  12 -17         26.07         24.65         9.35 o
  -4  12 -17          1.73          9.07         9.36 o
  -3  12 -17          6.64          6.32         8.40 o
  -2  12 -17          9.08          5.02         8.31 o
  -1  12 -17         24.65         35.27         8.84 o
  -9  13 -17         11.93          7.49         9.44 o
  -8  13 -17         19.03         24.23         8.63 o
  -7  13 -17          1.09         10.57         8.82 o
  -6  13 -17          4.27         13.12         8.79 o
  -5  13 -17          0.31         11.45         8.93 o
  -4  13 -17          1.78          6.38         9.89 o
   0   1 -16         96.81         91.82         5.71 o
  -1   2 -16         67.52         82.39         5.65 o
   0   2 -16       1058.33       1021.60         7.32 o
  -2   3 -16        179.63        183.75         6.28 o
  -1   3 -16        151.09        160.31         5.81 o
   0   3 -16        404.69        409.55         6.45 o
  -3   4 -16        212.52        213.61         6.30 o
  -2   4 -16          3.77         15.29         5.57 o
  -1   4 -16         54.89         64.15         5.98 o
   0   4 -16        156.67        155.00         6.35 o
  -4   5 -16        145.50        147.02         7.02 o
  -3   5 -16         70.73         86.90         6.77 o
  -2   5 -16        172.45        180.36         6.30 o
  -1   5 -16        105.84         89.18         6.17 o
   0   5 -16        100.46        111.67         7.09 o
  -5   6 -16         50.31         61.78         6.18 o
  -4   6 -16         42.77         35.79         6.92 o
  -3   6 -16        240.29        233.92         7.61 o
  -2   6 -16        219.59        189.94         6.34 o
  -1   6 -16        401.52        413.30         7.10 o
   0   6 -16        531.98        550.67         7.68 o
  -6   7 -16          6.51         12.04         6.48 o
  -5   7 -16        165.77        170.70         7.49 o
  -4   7 -16        443.57        429.99         8.59 o
  -3   7 -16        338.03        341.61         7.91 o
  -2   7 -16        241.99        239.88         7.46 o
  -1   7 -16         72.85         63.37         6.64 o
   0   7 -16        270.48        267.95         7.08 o
  -7   8 -16          5.53          7.36         6.47 o
  -6   8 -16          0.12          0.72         7.02 o
  -5   8 -16         75.17         75.00         6.68 o
  -4   8 -16         56.31         62.85         7.58 o
  -3   8 -16        260.27        226.13         7.43 o
  -2   8 -16         82.55         70.17         6.87 o
  -1   8 -16         52.15         50.49         6.95 o
   0   8 -16          5.23          7.97         6.98 o
  -8   9 -16         35.84         39.64         7.59 o
  -7   9 -16        159.58        140.91         7.82 o
  -6   9 -16         59.23         50.42         6.63 o
  -5   9 -16         25.16         22.31         7.45 o
  -4   9 -16         70.28         82.77         7.32 o
  -3   9 -16        159.94        145.29         7.58 o
  -2   9 -16          2.75          8.87         7.12 o
  -1   9 -16         46.43         47.56         7.22 o
   0   9 -16         11.53         13.33         7.52 o
  -9  10 -16         69.91         65.95         8.08 o
  -8  10 -16          2.59         12.77         7.95 o
  -7  10 -16          8.62         23.15         7.38 o
  -6  10 -16         36.02         40.01         7.79 o
  -5  10 -16         89.51         88.89         7.41 o
  -4  10 -16         92.76         87.39         8.13 o
  -3  10 -16         39.20         36.70         7.65 o
  -2  10 -16         19.60         19.60         7.09 o
  -1  10 -16         10.54         14.59         7.82 o
   0  10 -16         44.55         43.72         7.97 o
 -10  11 -16          9.17         20.01         9.16 o
  -9  11 -16         21.39         28.91        10.00 o
  -8  11 -16          4.80         19.76         7.50 o
  -7  11 -16          0.93          2.06         7.45 o
  -6  11 -16         24.24         16.94         7.76 o
  -5  11 -16         49.71         41.18         7.97 o
  -4  11 -16          2.01          5.83         8.33 o
  -3  11 -16          8.40          5.70         7.79 o
  -2  11 -16          0.90          2.02         7.83 o
  -1  11 -16          2.12         14.49         8.17 o
   0  11 -16         19.57         27.08         8.78 o
 -11  12 -16          6.23          9.55        11.55 o
 -10  12 -16          0.19         20.99        10.78 o
  -9  12 -16          9.67          9.55         8.93 o
  -8  12 -16         17.49         14.03         8.76 o
  -7  12 -16          9.28          8.11         7.94 o
  -6  12 -16         25.41         31.85         8.71 o
  -5  12 -16          0.09          5.44         8.78 o
  -4  12 -16          6.10         13.96         8.46 o
  -3  12 -16          1.33          5.25         8.28 o
  -2  12 -16          9.83         15.40         8.07 o
  -1  12 -16         53.18         50.44         9.94 o
   0  12 -16          3.61          3.98         9.78 o
 -10  13 -16          3.35          0.32        10.33 o
  -9  13 -16          3.40         18.22        10.94 o
  -8  13 -16         17.19         15.98         9.23 o
  -7  13 -16          9.28          8.15         8.59 o
  -6  13 -16         20.54         18.95         8.54 o
  -5  13 -16          1.77         -0.76         9.02 o
  -4  13 -16          0.75         11.35         9.54 o
  -3  13 -16         12.33         16.23         8.68 o
   0   1 -15        435.33        419.20         6.43 o
  -1   2 -15         42.66         70.52         5.58 o
   0   2 -15        406.20        377.73         6.16 o
  -2   3 -15        290.00        303.24         6.20 o
  -1   3 -15         22.37         24.59         5.51 o
   0   3 -15        130.15        119.27         5.59 o
  -3   4 -15        676.45        669.02         6.74 o
  -2   4 -15         19.76         16.90         5.88 o
  -1   4 -15        130.22        115.74         6.20 o
   0   4 -15        287.43        265.83         6.32 o
  -4   5 -15        192.88        183.86         6.70 o
  -3   5 -15         23.57         17.42         6.50 o
  -2   5 -15        594.21        629.55         7.16 o
  -1   5 -15         37.53         41.89         5.99 o
   0   5 -15          3.21         11.84         5.98 o
  -5   6 -15        191.34        190.11         6.71 o
  -4   6 -15         19.99         23.75         7.45 o
  -3   6 -15         24.99         30.06         6.29 o
  -2   6 -15        135.17        125.29         6.37 o
  -1   6 -15        587.97        536.49         7.52 o
   0   6 -15         92.40         87.56         6.43 o
  -6   7 -15         12.20         17.40         6.50 o
  -5   7 -15         65.58         62.80         7.11 o
  -4   7 -15         16.05         16.90         6.75 o
  -3   7 -15        129.60        104.02         7.04 o
  -2   7 -15        498.62        460.93         7.87 o
  -1   7 -15        754.03        758.89         8.34 o
   0   7 -15         92.90         94.57         6.71 o
  -7   8 -15         47.53         40.64         6.39 o
  -6   8 -15        198.92        203.81         6.96 o
  -5   8 -15         34.06         32.40         6.38 o
  -4   8 -15        149.48        134.89         8.03 o
  -3   8 -15        239.87        205.76         7.42 o
  -2   8 -15        388.95        394.45         7.70 o
  -1   8 -15        115.94        112.31         7.04 o
   0   8 -15        109.81        110.38         7.11 o
  -8   9 -15         33.01         40.71         8.46 o
  -7   9 -15        313.97        317.64         7.25 o
  -6   9 -15        100.96         92.10         6.69 o
  -5   9 -15         36.93         48.34         7.03 o
  -4   9 -15        160.50        175.01         7.99 o
  -3   9 -15         80.63         70.12         7.23 o
  -2   9 -15         60.03         62.99         6.92 o
  -1   9 -15         29.90         17.21         6.97 o
   0   9 -15         12.19         18.75         8.29 o
  -9  10 -15         42.52         32.69         8.46 o
  -8  10 -15         17.35         25.81         7.72 o
  -7  10 -15         53.86         55.98         8.26 o
  -6  10 -15          9.62         13.90         6.90 o
  -5  10 -15          7.42         12.57         7.29 o
  -4  10 -15         65.53         70.86         7.88 o
  -3  10 -15         31.34         23.86         7.38 o
  -2  10 -15          4.67          2.62         7.35 o
  -1  10 -15         11.12         19.74         8.18 o
   0  10 -15         17.43         20.17         8.21 o
 -10  11 -15          0.05          1.00         9.25 o
  -9  11 -15         12.01         13.61         9.20 o
  -8  11 -15         34.31         40.00         9.21 o
  -7  11 -15          1.45          2.21         7.95 o
  -6  11 -15        235.31        222.36         7.81 o
  -5  11 -15          6.94         15.30         7.58 o
  -4  11 -15         29.30         36.81         7.89 o
  -3  11 -15          1.67          7.25         7.90 o
  -2  11 -15         12.58         17.09         7.95 o
  -1  11 -15          3.38          9.31         8.32 o
   0  11 -15          8.98          2.45         8.76 o
 -11  12 -15          0.17          0.00        11.28 o
 -10  12 -15          9.78          9.97         9.74 o
  -9  12 -15         14.23         24.11         9.46 o
  -8  12 -15         17.75         21.81         8.74 o
  -7  12 -15         15.59         19.47         8.87 o
  -6  12 -15         80.20         69.13         8.17 o
  -5  12 -15         11.29         14.32         7.92 o
  -4  12 -15          9.05         13.59         8.02 o
  -3  12 -15          5.93          2.95         7.88 o
  -2  12 -15         39.67         44.23         8.76 o
  -1  12 -15          5.36          4.00         9.50 o
   0  12 -15          0.22          9.29        11.14 o
 -11  13 -15          5.21         10.66         9.78 o
 -10  13 -15         22.67         21.01         9.41 o
  -9  13 -15          2.61          4.68         9.58 o
  -8  13 -15          4.21         13.10         9.03 o
  -7  13 -15         22.93         26.52         9.32 o
  -6  13 -15         20.27         18.70         8.38 o
  -5  13 -15          3.77          5.15         8.64 o
  -4  13 -15         13.18         14.75         8.70 o
  -3  13 -15          2.71          9.95         9.68 o
  -2  13 -15          7.92         12.30         9.65 o
  -9  14 -15         10.69         18.04        10.29 o
  -8  14 -15         13.52         21.21        10.71 o
  -7  14 -15          8.20         11.27         9.88 o
  -6  14 -15          2.69         12.31         8.58 o
  -5  14 -15          4.01         13.95         9.61 o
   0   1 -14        195.14        201.75         5.61 o
  -1   2 -14        942.27       1016.30         7.27 o
   0   2 -14        466.27        408.76         6.00 o
  -2   3 -14        463.17        447.90         6.28 o
  -1   3 -14        137.34        111.96         5.40 o
   0   3 -14         61.05         58.51         5.35 o
  -3   4 -14        108.83        104.66         5.95 o
  -2   4 -14         37.06         40.69         5.86 o
  -1   4 -14        100.87        117.64         6.00 o
   0   4 -14        208.70        199.49         6.62 o
  -4   5 -14        109.93        106.35         6.11 o
  -3   5 -14        854.31        847.44         8.81 o
  -2   5 -14        400.36        419.79         6.42 o
  -1   5 -14         96.68         93.59         6.30 o
   0   5 -14         76.69         86.32         6.03 o
  -5   6 -14         28.69         32.57         6.06 o
  -4   6 -14         54.22         73.43         6.12 o
  -3   6 -14        196.16        170.81         6.56 o
  -2   6 -14        172.31        176.56         6.91 o
  -1   6 -14         77.89         87.50         6.11 o
   0   6 -14        108.21        111.78         6.43 o
  -6   7 -14        578.39        573.64         7.70 o
  -5   7 -14        411.80        375.18         7.22 o
  -4   7 -14        139.38        154.60         6.24 o
  -3   7 -14        120.52        115.93         7.10 o
  -2   7 -14        180.82        175.03         6.91 o
  -1   7 -14        436.18        462.89         7.63 o
   0   7 -14         30.84         41.09         6.23 o
  -7   8 -14        334.54        320.42         8.22 o
  -6   8 -14        139.75        156.37         6.87 o
  -5   8 -14        283.07        286.85         7.07 o
  -4   8 -14        486.97        473.04         7.81 o
  -3   8 -14         91.44         91.79         6.94 o
  -2   8 -14        470.32        490.84         7.89 o
  -1   8 -14          4.91         18.14         6.95 o
   0   8 -14         51.07         44.14         7.34 o
  -8   9 -14         51.25         60.92         6.95 o
  -7   9 -14         88.76         74.52         7.76 o
  -6   9 -14        121.73        133.12         8.35 o
  -5   9 -14        295.40        300.87         7.79 o
  -4   9 -14        138.83        151.33         7.22 o
  -3   9 -14         29.25         28.58         7.02 o
  -2   9 -14         31.58         39.35         7.06 o
  -1   9 -14         36.41         36.45         7.60 o
   0   9 -14          4.26         -2.97         7.50 o
  -9  10 -14          8.20         13.22         8.01 o
  -8  10 -14          6.77         11.65         7.69 o
  -7  10 -14         44.14         36.22         7.45 o
  -6  10 -14         53.09         50.59         8.20 o
  -5  10 -14         72.07         63.19         8.24 o
  -4  10 -14         62.93         74.88         7.67 o
  -3  10 -14          7.66          8.20         7.72 o
  -2  10 -14         62.61         67.49         8.12 o
  -1  10 -14         54.09         56.67         7.76 o
   0  10 -14         26.76         29.36         8.36 o
 -10  11 -14         12.88         10.82         8.03 o
  -9  11 -14         17.71         29.25         8.92 o
  -8  11 -14         22.60         21.47         8.09 o
  -7  11 -14         22.23         25.71         8.26 o
  -6  11 -14         11.77         13.64         7.67 o
  -5  11 -14         10.40         17.09         8.68 o
  -4  11 -14          7.71         12.56         7.62 o
  -3  11 -14         44.51         45.05         8.09 o
  -2  11 -14          3.53          4.38         7.97 o
  -1  11 -14         37.76         41.51         8.19 o
   0  11 -14         17.36          9.50         9.02 o
 -11  12 -14          1.69         17.06        10.07 o
 -10  12 -14         11.44         23.66         8.92 o
  -9  12 -14         14.20         13.39         9.36 o
  -8  12 -14         32.70         30.04         8.94 o
  -7  12 -14         51.82         55.76         8.55 o
  -6  12 -14          9.90         14.73         9.04 o
  -5  12 -14          8.37          8.28         8.87 o
  -4  12 -14         15.20         17.70         8.51 o
  -3  12 -14         12.32         15.34         8.98 o
  -2  12 -14          5.47         10.96         8.67 o
  -1  12 -14          2.90          5.71         8.77 o
   0  12 -14          4.84         19.19         9.67 o
 -12  13 -14          1.24          8.03        11.40 o
 -11  13 -14          1.54         10.24        11.05 o
 -10  13 -14          0.17          1.53         9.49 o
  -9  13 -14         11.11         14.41         9.30 o
  -8  13 -14          0.50          8.38         9.53 o
  -7  13 -14        109.24         79.60         9.78 o
  -6  13 -14         12.10         13.42         8.89 o
  -5  13 -14         67.87         61.24         8.64 o
  -4  13 -14          7.15         13.14         9.40 o
  -3  13 -14         18.36         14.93         9.20 o
  -2  13 -14          6.57          8.78         9.38 o
  -1  13 -14          1.48         -1.40         9.44 o
 -10  14 -14          5.21         13.28        10.41 o
  -9  14 -14         13.33         20.93        10.02 o
  -8  14 -14         11.65         16.57         9.78 o
  -7  14 -14          4.06          7.36         9.17 o
  -6  14 -14         20.97         22.73         9.00 o
  -5  14 -14          1.25          5.80         9.92 o
  -4  14 -14          5.38          5.17        10.35 o
   0   1 -13         91.15        106.16         5.43 o
  -1   2 -13        441.97        430.46         6.05 o
   0   2 -13        506.40        539.28         6.23 o
  -2   3 -13        132.38        149.38         5.62 o
  -1   3 -13         57.24         59.95         5.40 o
   0   3 -13        389.15        368.81         6.02 o
  -3   4 -13        534.58        555.35         7.23 o
  -2   4 -13        911.56        931.78         7.91 o
  -1   4 -13         91.03        109.34         5.76 o
   0   4 -13        435.54        477.99         7.02 o
  -4   5 -13        136.41        120.95         5.97 o
  -3   5 -13         69.82         73.66         6.49 o
  -2   5 -13        473.37        447.15         6.77 o
  -1   5 -13         28.39         31.89         6.23 o
   0   5 -13        428.42        433.27         7.43 o
  -5   6 -13        110.62        124.20         6.55 o
  -4   6 -13        218.38        250.02         6.58 o
  -3   6 -13        200.64        209.80         6.05 o
  -2   6 -13        270.36        237.95         6.65 o
  -1   6 -13        185.27        167.83         6.35 o
   0   6 -13         44.58         47.34         6.42 o
  -6   7 -13         58.89         63.39         6.56 o
  -5   7 -13         29.66         37.88         6.08 o
  -4   7 -13        137.52        133.91         6.31 o
  -3   7 -13        100.77        110.00         6.38 o
  -2   7 -13         90.36         88.53         6.59 o
  -1   7 -13         76.76         77.40         6.67 o
   0   7 -13         18.22         18.68         7.56 o
  -7   8 -13        295.39        303.62         7.30 o
  -6   8 -13        104.52         98.41         7.12 o
  -5   8 -13         85.21         91.39         7.28 o
  -4   8 -13        420.30        417.74         7.50 o
  -3   8 -13        158.03        148.49         6.75 o
  -2   8 -13         24.20         28.48         6.49 o
  -1   8 -13         77.47         75.64         7.59 o
   0   8 -13        332.73        324.98         8.03 o
  -8   9 -13        255.84        260.70         7.51 o
  -7   9 -13        161.30        159.51         7.82 o
  -6   9 -13        396.77        420.61         8.72 o
  -5   9 -13          2.82          8.94         8.00 o
  -4   9 -13          2.92          9.52         7.58 o
  -3   9 -13        154.86        162.77         7.33 o
  -2   9 -13         31.53         33.42         7.16 o
  -1   9 -13         43.59         36.67         7.46 o
   0   9 -13         90.85         97.74         7.63 o
  -9  10 -13         25.62         22.20         8.13 o
  -8  10 -13         68.93         68.99         7.36 o
  -7  10 -13         57.48         52.84         7.80 o
  -6  10 -13        155.90        152.92         8.19 o
  -5  10 -13        167.44        155.83         8.02 o
  -4  10 -13        131.49        134.03         7.87 o
  -3  10 -13          5.33         15.34         7.44 o
  -2  10 -13          6.16         16.38         7.97 o
  -1  10 -13         15.51         14.39         7.74 o
   0  10 -13          1.34         14.24         8.21 o
 -10  11 -13         15.00         19.60         7.77 o
  -9  11 -13         80.64         73.75         8.73 o
  -8  11 -13         39.28         49.81         8.13 o
  -7  11 -13         55.08         49.22         8.30 o
  -6  11 -13         27.87         34.46         8.29 o
  -5  11 -13          5.84          0.10         8.55 o
  -4  11 -13        177.47        162.02         8.39 o
  -3  11 -13          4.58          9.58         7.79 o
  -2  11 -13         31.57         26.74         8.07 o
  -1  11 -13         15.87         19.52         8.38 o
   0  11 -13          6.50          8.84         8.37 o
 -11  12 -13         18.11         17.62         9.45 o
 -10  12 -13          9.95         13.26         9.72 o
  -9  12 -13         12.31         18.80         9.63 o
  -8  12 -13          1.06         11.26         8.45 o
  -7  12 -13          4.74          6.75         8.57 o
  -6  12 -13         47.21         58.62         8.19 o
  -5  12 -13         29.06         30.15         9.20 o
  -4  12 -13         19.48         21.86         8.71 o
  -3  12 -13          9.22         10.54         9.15 o
  -2  12 -13          9.89          8.77         8.36 o
  -1  12 -13         15.75         15.20         8.98 o
   0  12 -13          6.29          8.51        10.20 o
 -12  13 -13          0.92         13.69        10.70 o
 -11  13 -13          6.00         16.58        10.38 o
 -10  13 -13         12.29         15.73         9.44 o
  -9  13 -13         17.59         17.78         9.15 o
  -8  13 -13         14.93          9.52         8.68 o
  -7  13 -13         19.56         28.19         9.09 o
  -6  13 -13         10.92         11.70         8.67 o
  -5  13 -13          7.35          7.67         9.54 o
  -4  13 -13         11.31          8.91         8.80 o
  -3  13 -13          9.46          7.62         9.15 o
  -2  13 -13          2.56          8.02         9.16 o
  -1  13 -13         10.11         20.98        10.23 o
 -11  14 -13          4.23         11.99        10.51 o
 -10  14 -13          0.74          1.28         9.92 o
  -9  14 -13         14.96         19.52         9.33 o
  -8  14 -13          1.23         14.20         9.34 o
  -7  14 -13          2.53          8.41         9.47 o
  -6  14 -13          8.13         10.54         9.25 o
  -5  14 -13         21.79         20.41        10.47 o
  -4  14 -13         18.29         29.21        10.53 o
  -3  14 -13          3.56          6.13         9.76 o
   0   0 -12      16764.38      15988.75       196.17 o
   0   1 -12        245.98        240.53         5.80 o
  -1   2 -12        470.66        464.45         6.23 o
   0   2 -12       1526.64       1481.35         8.11 o
  -2   3 -12        229.05        240.53         5.88 o
  -1   3 -12         22.61         23.10         5.05 o
   0   3 -12        389.43        394.10         6.24 o
  -3   4 -12        244.91        229.13         6.05 o
  -2   4 -12        178.52        177.46         6.28 o
  -1   4 -12         76.92         83.54         5.67 o
   0   4 -12        125.84        131.18         6.21 o
  -4   5 -12        550.15        540.23         7.35 o
  -3   5 -12        178.49        187.59         6.28 o
  -2   5 -12        162.15        173.05         5.84 o
  -1   5 -12        437.26        434.23         7.84 o
   0   5 -12        470.56        451.08         7.54 o
  -5   6 -12        533.83        537.41         7.43 o
  -4   6 -12         68.61         68.61         6.11 o
  -3   6 -12        416.70        382.58         6.41 o
  -2   6 -12         12.27          8.76         6.16 o
  -1   6 -12        427.23        370.81         6.95 o
   0   6 -12        246.00        268.58         7.57 o
  -6   7 -12        966.86        911.27         8.30 o
  -5   7 -12         13.29         23.23         6.86 o
  -4   7 -12        108.78        105.07         7.10 o
  -3   7 -12        352.26        300.71         6.89 o
  -2   7 -12         66.03         58.70         6.48 o
  -1   7 -12        203.55        200.47         7.93 o
   0   7 -12        753.57        773.71         8.76 o
  -7   8 -12        308.35        326.34         7.10 o
  -6   8 -12        157.68        173.82         7.35 o
  -5   8 -12        710.35        672.92        10.01 o
  -4   8 -12         63.13         59.82         7.64 o
  -3   8 -12        166.94        169.71         6.83 o
  -2   8 -12         11.32         13.35         7.36 o
  -1   8 -12         66.14         61.11         7.54 o
   0   8 -12        127.98        128.19         7.01 o
  -8   9 -12         43.20         34.06         7.00 o
  -7   9 -12        159.89        163.67         7.29 o
  -6   9 -12        153.47        152.97         8.04 o
  -5   9 -12         46.70         47.94         7.55 o
  -4   9 -12          8.56         18.03         7.26 o
  -3   9 -12        238.32        231.85         7.54 o
  -2   9 -12         96.00         95.42         7.13 o
  -1   9 -12         91.65         86.86         7.85 o
   0   9 -12        258.30        264.62         7.93 o
  -9  10 -12        136.95        131.10         7.69 o
  -8  10 -12         92.44         92.76         8.70 o
  -7  10 -12         17.13         22.80         8.00 o
  -6  10 -12         40.68         35.32         7.64 o
  -5  10 -12        109.52        123.29         8.17 o
  -4  10 -12         47.70         36.31         7.79 o
  -3  10 -12        311.36        280.37         8.27 o
  -2  10 -12         11.82         18.04         7.38 o
  -1  10 -12         15.46         18.48         7.83 o
   0  10 -12         15.59         12.80         7.60 o
 -10  11 -12          7.77         13.33         8.98 o
  -9  11 -12         43.00         43.62         8.98 o
  -8  11 -12         40.55         42.74         8.40 o
  -7  11 -12         25.53         23.69         7.83 o
  -6  11 -12          8.06         15.86         7.95 o
  -5  11 -12        100.59         88.18         9.27 o
  -4  11 -12         16.15         23.19         8.31 o
  -3  11 -12          7.20          6.04         8.31 o
  -2  11 -12         53.19         44.58         8.00 o
  -1  11 -12          2.46          0.65         8.04 o
   0  11 -12         62.54         50.21         7.99 o
 -11  12 -12         14.57         14.55         9.12 o
 -10  12 -12          9.35         11.61         8.45 o
  -9  12 -12         23.26         30.77         9.07 o
  -8  12 -12         10.59         18.33         8.71 o
  -7  12 -12         13.31         17.04         8.21 o
  -6  12 -12        103.46         99.85         8.87 o
  -5  12 -12         92.80         85.71         9.23 o
  -4  12 -12          9.36         18.76         8.95 o
  -3  12 -12          5.99         14.94         9.36 o
  -2  12 -12          3.56          2.51         8.51 o
  -1  12 -12          2.67         10.57         8.81 o
   0  12 -12         30.56         29.14         9.88 o
 -12  13 -12          1.09          7.56        10.05 o
 -11  13 -12          3.37          6.68         9.44 o
 -10  13 -12          3.53          4.16         9.49 o
  -9  13 -12         24.90         26.81         9.94 o
  -8  13 -12         18.21         30.15         9.00 o
  -7  13 -12          5.89         15.41         8.91 o
  -6  13 -12         49.52         41.67         9.88 o
  -5  13 -12         29.35         26.57         9.17 o
  -4  13 -12         12.71         11.54         8.89 o
  -3  13 -12         11.63         19.07         8.53 o
  -2  13 -12          0.10          9.28         9.09 o
  -1  13 -12         14.88         19.05         9.84 o
   0  13 -12          0.65         13.14        11.28 o
 -12  14 -12         11.97         13.70        10.60 o
 -11  14 -12         13.08         17.93         9.77 o
 -10  14 -12          4.70         11.48         9.63 o
  -9  14 -12         13.24          9.92         9.07 o
  -8  14 -12          4.69          2.13         9.66 o
  -7  14 -12         28.25         32.42         8.79 o
  -6  14 -12          5.25         15.34         9.50 o
  -5  14 -12          3.07         18.37        10.39 o
  -4  14 -12          5.85         12.90        10.36 o
  -3  14 -12          4.34          1.72        10.19 o
  -2  14 -12          1.19          3.05        10.38 o
  -9  15 -12          5.96          9.01         9.47 o
  -8  15 -12          6.68         19.65         9.68 o
  -7  15 -12          7.92         12.52        10.20 o
  -6  15 -12          4.82          8.98        12.74 o
   0   1 -11        747.55        676.29         6.88 o
  -1   2 -11       2136.92       2104.77         9.53 o
   0   2 -11        352.90        354.57         5.97 o
  -2   3 -11       1478.69       1469.16         7.73 o
  -1   3 -11        508.29        509.74         6.51 o
   0   3 -11        157.73        150.48         5.24 o
  -3   4 -11       1561.26       1551.53        17.41 o
  -2   4 -11        404.78        468.46         6.33 o
  -1   4 -11         12.72          5.98         5.49 o
   0   4 -11         86.15        104.94         6.39 o
  -4   5 -11        136.35        119.02         5.75 o
  -3   5 -11        551.86        583.18         7.14 o
  -2   5 -11        466.40        453.08         6.98 o
  -1   5 -11        293.41        338.94         6.87 o
   0   5 -11       2086.76       1982.33        14.27 o
  -5   6 -11        223.87        199.48         6.73 o
  -4   6 -11         58.78         55.97         6.37 o
  -3   6 -11        478.23        481.65         6.89 o
  -2   6 -11        185.21        177.51         6.52 o
  -1   6 -11        640.46        571.80         7.79 o
   0   6 -11        228.67        235.69         6.44 o
  -6   7 -11        738.42        747.67         7.96 o
  -5   7 -11        173.44        187.28         7.25 o
  -4   7 -11        523.22        551.93         9.27 o
  -3   7 -11          8.96         18.37         6.53 o
  -2   7 -11        287.32        295.28         6.84 o
  -1   7 -11        373.49        401.70         7.97 o
   0   7 -11        492.84        480.34         9.64 o
  -7   8 -11        114.75        121.48         6.73 o
  -6   8 -11        424.48        456.43         8.46 o
  -5   8 -11        567.43        573.59        16.69 o
  -4   8 -11       1431.84       1427.33        19.79 o
  -3   8 -11        495.36        476.01         8.32 o
  -2   8 -11        194.73        210.43         7.59 o
  -1   8 -11        157.31        166.56         7.35 o
   0   8 -11         62.17         78.86         7.24 o
  -8   9 -11         66.69         73.56         7.34 o
  -7   9 -11        175.18        183.99         7.30 o
  -6   9 -11        367.97        359.93         8.71 o
  -5   9 -11        257.14        250.96         7.99 o
  -4   9 -11         63.23         69.79         7.38 o
  -3   9 -11         42.22         41.68         7.34 o
  -2   9 -11        138.50        137.63         8.40 o
  -1   9 -11         36.64         40.05         7.72 o
   0   9 -11         80.44         90.64         7.28 o
  -9  10 -11         21.04         21.75         7.20 o
  -8  10 -11         55.67         58.04         8.25 o
  -7  10 -11         63.00         66.56         8.35 o
  -6  10 -11        106.84         91.03         7.59 o
  -5  10 -11          5.68         14.86         8.72 o
  -4  10 -11         32.68         33.79         7.82 o
  -3  10 -11         82.49         76.50         8.51 o
  -2  10 -11         45.51         50.09         8.34 o
  -1  10 -11          1.50         13.67         7.81 o
   0  10 -11         16.88         19.35         7.60 o
 -10  11 -11         13.62         22.33         8.66 o
  -9  11 -11          0.87          8.47         8.49 o
  -8  11 -11         16.03         16.38         8.23 o
  -7  11 -11         16.51         19.91         7.65 o
  -6  11 -11          7.91         20.74         7.62 o
  -5  11 -11         47.52         43.40         9.04 o
  -4  11 -11        216.71        215.59         8.76 o
  -3  11 -11         77.10         74.67         8.53 o
  -2  11 -11         25.80         36.58         9.33 o
  -1  11 -11         43.45         38.93         8.64 o
   0  11 -11          6.40          3.87         8.02 o
 -11  12 -11          3.94          8.78         8.98 o
 -10  12 -11          9.32         13.87         8.56 o
  -9  12 -11         26.82         25.41         8.99 o
  -8  12 -11         10.87         17.47         8.56 o
  -7  12 -11         69.85         66.16         8.23 o
  -6  12 -11          3.69         14.62         8.56 o
  -5  12 -11         14.11          8.93         8.94 o
  -4  12 -11         28.27         33.55         9.21 o
  -3  12 -11         23.43         13.54         9.17 o
  -2  12 -11         39.92         37.85         8.65 o
  -1  12 -11         32.33         41.03         8.55 o
   0  12 -11          0.48         -4.92         9.50 o
 -12  13 -11          0.13          0.77         9.55 o
 -11  13 -11          6.79         13.91         9.78 o
 -10  13 -11         32.74         34.28         9.98 o
  -9  13 -11         40.80         26.00         8.94 o
  -8  13 -11         21.43         27.22         8.67 o
  -7  13 -11         19.00         20.69         9.76 o
  -6  13 -11          5.93          5.82         8.99 o
  -5  13 -11         33.05         31.39         9.78 o
  -4  13 -11         30.78         30.72         9.34 o
  -3  13 -11         28.76         20.59         9.74 o
  -2  13 -11          7.24         14.86         9.07 o
  -1  13 -11         12.11         11.36        10.00 o
   0  13 -11          1.23         -2.95        10.34 o
 -12  14 -11          1.79          4.42        10.49 o
 -11  14 -11         12.27         26.05        10.38 o
 -10  14 -11          3.63         11.58         9.81 o
  -9  14 -11         10.88         10.23         9.17 o
  -8  14 -11         22.87         25.72         9.61 o
  -7  14 -11         28.03         33.85        10.22 o
  -6  14 -11         53.76         65.16        10.90 o
  -5  14 -11          1.85         10.94         9.77 o
  -4  14 -11          1.01         16.22        10.59 o
  -3  14 -11          5.58          5.68        10.73 o
  -2  14 -11          3.57          5.87         9.66 o
 -10  15 -11          4.34         10.98        10.14 o
  -9  15 -11         17.18         11.25         9.18 o
  -8  15 -11         18.75         36.19        10.75 o
  -7  15 -11         15.12         16.65        10.70 o
  -6  15 -11          1.44         11.13         9.63 o
  -5  15 -11          2.35         11.30        10.84 o
   0   1 -10        124.81        128.84         5.72 o
  -1   2 -10        597.57        669.92         6.42 o
   0   2 -10        747.21        753.83         7.30 o
  -2   3 -10       1081.59       1124.26         7.58 o
  -1   3 -10        668.27        759.28         6.91 o
   0   3 -10       2795.76       2727.70        24.73 o
  -3   4 -10        212.33        235.32         5.84 o
  -2   4 -10       2165.69       2227.10        14.55 o
  -1   4 -10       2520.54       2574.90        16.64 o
   0   4 -10        140.46        143.36         5.92 o
  -4   5 -10        119.65        110.29         6.17 o
  -3   5 -10        958.37        917.34         9.40 o
  -2   5 -10         90.70        113.40         5.35 o
  -1   5 -10       1083.28       1179.18         8.95 o
   0   5 -10        102.19        115.29         6.14 o
  -5   6 -10        154.38        150.69         6.41 o
  -4   6 -10        981.35        949.02        14.73 o
  -3   6 -10        793.12        787.56         7.68 o
  -2   6 -10        329.65        354.66         7.35 o
  -1   6 -10       1432.12       1424.37        16.70 o
   0   6 -10        507.54        498.50         7.49 o
  -6   7 -10         44.78         33.58         6.23 o
  -5   7 -10          2.97          2.43         6.58 o
  -4   7 -10        613.09        612.04         9.31 o
  -3   7 -10         38.61         49.60         6.86 o
  -2   7 -10        369.02        366.73         8.84 o
  -1   7 -10        232.98        221.70         7.53 o
   0   7 -10          8.65         17.04         6.67 o
  -7   8 -10         28.09         34.50         6.65 o
  -6   8 -10        276.41        308.05         8.45 o
  -5   8 -10         19.07         26.74         7.32 o
  -4   8 -10       1277.48       1243.22        10.96 o
  -3   8 -10         18.45         10.91         7.40 o
  -2   8 -10         80.52         77.93         7.39 o
  -1   8 -10        205.55        207.98         7.56 o
   0   8 -10        114.05        122.12         6.93 o
  -8   9 -10        116.06        132.64         7.13 o
  -7   9 -10          1.93         13.14         7.01 o
  -6   9 -10         44.91         45.99         7.33 o
  -5   9 -10        299.11        312.38         8.91 o
  -4   9 -10        135.86        142.76         7.81 o
  -3   9 -10        123.25        112.85         7.87 o
  -2   9 -10         85.90         82.88         8.18 o
  -1   9 -10        233.10        222.35         7.82 o
   0   9 -10        200.03        212.22         8.26 o
  -9  10 -10        115.95        120.52         7.48 o
  -8  10 -10        294.24        293.28        10.30 o
  -7  10 -10        320.74        307.44         8.56 o
  -6  10 -10         49.27         54.89         7.42 o
  -5  10 -10        241.74        228.07         8.88 o
  -4  10 -10        229.06        234.39         8.82 o
  -3  10 -10         13.42         16.36         7.79 o
  -2  10 -10        170.61        167.67         8.55 o
  -1  10 -10        131.62        126.65         7.21 o
   0  10 -10         86.20         92.10         7.80 o
 -10  11 -10          8.68         11.23        10.18 o
  -9  11 -10         12.38         15.81         9.58 o
  -8  11 -10         34.12         37.26         8.12 o
  -7  11 -10          5.05         14.42         7.72 o
  -6  11 -10         40.88         43.43         8.31 o
  -5  11 -10        159.10        188.25         9.00 o
  -4  11 -10        153.60        158.35         8.59 o
  -3  11 -10         71.53         67.61         8.21 o
  -2  11 -10          9.10          6.36         8.91 o
  -1  11 -10         10.24         10.29         8.37 o
   0  11 -10          9.24         20.16         8.14 o
 -11  12 -10          4.06          6.31         9.43 o
 -10  12 -10         20.01         22.04         9.88 o
  -9  12 -10          6.93         14.99         8.25 o
  -8  12 -10          9.62         20.44         8.47 o
  -7  12 -10         27.45         22.95         9.47 o
  -6  12 -10         21.11         19.48         9.16 o
  -5  12 -10         59.07         59.70         9.52 o
  -4  12 -10         61.84         56.40         8.13 o
  -3  12 -10         19.63         15.54         8.59 o
  -2  12 -10         11.39          7.68         9.84 o
  -1  12 -10          4.41         17.51         8.68 o
   0  12 -10          6.56         19.44         9.36 o
 -12  13 -10         18.80         17.49        11.36 o
 -11  13 -10         15.06         16.71        10.00 o
 -10  13 -10         36.97         44.22         9.23 o
  -9  13 -10         14.53         18.51         9.36 o
  -8  13 -10          1.28         15.63         9.09 o
  -7  13 -10         13.33         12.91         8.75 o
  -6  13 -10         12.52         17.05         9.44 o
  -5  13 -10          9.76         11.07         9.21 o
  -4  13 -10         21.67         24.78        10.05 o
  -3  13 -10         21.40         28.19         9.48 o
  -2  13 -10         13.58         26.11         9.90 o
  -1  13 -10          0.37          1.32         9.67 o
   0  13 -10          1.39         -2.87        10.66 o
 -12  14 -10          2.22          7.85        10.26 o
 -11  14 -10          2.57          3.77         9.90 o
 -10  14 -10          7.14         10.23         9.92 o
  -9  14 -10          3.28         13.11         8.98 o
  -8  14 -10          9.47         16.37         9.48 o
  -7  14 -10         17.53         26.70         9.73 o
  -6  14 -10         14.24         15.78         9.73 o
  -5  14 -10          8.83         12.50        10.25 o
  -4  14 -10         17.37         32.85        10.57 o
  -3  14 -10          5.44          8.83        10.59 o
  -2  14 -10          3.19          5.93         9.85 o
 -11  15 -10          2.93          4.65        10.89 o
 -10  15 -10         37.26         31.58        10.21 o
  -9  15 -10          5.00         15.38        10.26 o
  -8  15 -10          3.19         14.67         9.51 o
  -7  15 -10          1.25          8.21        10.51 o
  -6  15 -10          3.25         12.17        10.26 o
  -5  15 -10          3.10          6.60        10.41 o
  -4  15 -10          0.04         17.68        11.84 o
   0   1  -9       1003.73        913.35         7.26 o
  -1   2  -9       2176.37       2163.23        13.62 o
   0   2  -9        825.47        749.47         7.14 o
  -2   3  -9       1406.79       1283.19         8.05 o
  -1   3  -9       1905.27       1893.71        12.11 o
   0   3  -9       2506.83       2601.37        15.15 o
  -3   4  -9        288.47        269.78         6.52 o
  -2   4  -9        983.86       1015.88         9.11 o
  -1   4  -9       2710.67       2535.60        22.07 o
   0   4  -9        975.96        949.75        11.44 o
  -4   5  -9        152.63        178.42         6.56 o
  -3   5  -9       1275.23       1271.84        11.73 o
  -2   5  -9       1059.26       1031.17        11.24 o
  -1   5  -9       1270.41       1311.59        10.02 o
   0   5  -9        136.13        124.38         6.33 o
  -5   6  -9        253.90        220.38         6.77 o
  -4   6  -9        891.52        963.78         8.69 o
  -3   6  -9        527.40        513.79         8.35 o
  -2   6  -9        390.61        407.71         8.20 o
  -1   6  -9          2.74         10.03         7.02 o
   0   6  -9        632.27        596.21         7.83 o
  -6   7  -9         58.69         75.34         6.64 o
  -5   7  -9        359.52        392.26         8.03 o
  -4   7  -9          5.74         11.11         7.49 o
  -3   7  -9         39.27         35.88         7.45 o
  -2   7  -9        100.93         98.01         7.16 o
  -1   7  -9        108.23        131.12         6.92 o
   0   7  -9        235.37        252.76         7.03 o
  -7   8  -9        372.11        371.28         7.84 o
  -6   8  -9        121.55        133.78         6.89 o
  -5   8  -9         15.69         14.38         7.81 o
  -4   8  -9        420.10        454.33         8.95 o
  -3   8  -9         76.40         89.46         7.77 o
  -2   8  -9        140.38        150.44         7.38 o
  -1   8  -9         68.05         71.18         7.17 o
   0   8  -9         64.36         64.91         6.60 o
  -8   9  -9        316.38        317.77         7.48 o
  -7   9  -9        482.03        512.43         9.20 o
  -6   9  -9        317.84        288.41         9.04 o
  -5   9  -9         27.79         32.16         7.95 o
  -4   9  -9         42.56         69.71         7.45 o
  -3   9  -9         68.49         93.94         7.52 o
  -2   9  -9         36.11         44.43         8.21 o
  -1   9  -9         10.09         13.44         7.74 o
   0   9  -9        323.94        333.94         8.18 o
  -9  10  -9         29.15         23.90         8.44 o
  -8  10  -9        263.89        257.50         9.14 o
  -7  10  -9        146.04        140.62         8.22 o
  -6  10  -9         21.49         15.52         7.90 o
  -5  10  -9        156.00        160.41         8.30 o
  -4  10  -9         51.78         68.46         8.03 o
  -3  10  -9        286.29        281.44         8.28 o
  -2  10  -9          8.56          7.17         8.29 o
  -1  10  -9         66.22         57.91         8.26 o
   0  10  -9        296.11        284.32         8.42 o
 -10  11  -9         56.74         57.17         9.09 o
  -9  11  -9         63.45         62.40         8.79 o
  -8  11  -9         33.05         33.23         8.44 o
  -7  11  -9         28.46         33.84         8.28 o
  -6  11  -9         26.95         34.60         8.50 o
  -5  11  -9        201.28        202.43         8.80 o
  -4  11  -9         34.49         35.39         7.99 o
  -3  11  -9         32.86         40.47         7.68 o
  -2  11  -9         34.99         32.35         9.27 o
  -1  11  -9         85.04         93.60         8.85 o
   0  11  -9         53.66         53.93         8.16 o
 -11  12  -9         34.23         43.93         8.88 o
 -10  12  -9         23.99         18.81         9.46 o
  -9  12  -9          1.65          5.93         8.58 o
  -8  12  -9          7.83         14.46         8.51 o
  -7  12  -9         12.30         19.46         8.94 o
  -6  12  -9         14.05         18.20         8.76 o
  -5  12  -9         45.16         56.12         9.18 o
  -4  12  -9         42.15         39.05         8.51 o
  -3  12  -9         27.22         29.18         8.40 o
  -2  12  -9         25.68         25.48         9.28 o
  -1  12  -9         22.08         31.61         9.17 o
   0  12  -9          8.62          7.61         9.00 o
 -12  13  -9          3.70         17.23        10.26 o
 -11  13  -9          7.98          9.89         9.42 o
 -10  13  -9         29.91         30.66        10.13 o
  -9  13  -9         17.50         12.29         8.77 o
  -8  13  -9         10.96         11.70         9.90 o
  -7  13  -9         11.01         10.96         9.05 o
  -6  13  -9         12.01         19.63         8.91 o
  -5  13  -9         46.40         40.66         9.61 o
  -4  13  -9         16.56         21.20         9.20 o
  -3  13  -9          0.03         13.99         9.17 o
  -2  13  -9         10.68          5.28         9.87 o
  -1  13  -9         12.49         17.60         9.52 o
   0  13  -9         19.03         15.46        10.07 o
 -13  14  -9          3.31         16.38        10.49 o
 -12  14  -9          5.27          4.92        10.48 o
 -11  14  -9          4.52          4.97        10.79 o
 -10  14  -9         18.65         25.37         9.03 o
  -9  14  -9          5.05         10.17         8.69 o
  -8  14  -9         41.88         46.08         9.86 o
  -7  14  -9          4.57          1.61         8.72 o
  -6  14  -9          6.83          6.74         9.57 o
  -5  14  -9          5.13          6.24        10.00 o
  -4  14  -9          3.84         16.01         9.76 o
  -3  14  -9          3.47         10.27        10.23 o
  -2  14  -9          1.23          6.84        11.67 o
  -1  14  -9          6.77         11.34        11.29 o
 -11  15  -9          6.17         14.45        10.42 o
 -10  15  -9          1.65         -2.79         9.56 o
  -9  15  -9          1.13          9.01         9.71 o
  -8  15  -9          0.26          9.54        10.49 o
  -7  15  -9          8.11         12.14        10.51 o
  -6  15  -9          0.84         12.68        10.45 o
  -5  15  -9          8.65         16.53        10.86 o
  -4  15  -9          6.60          5.33        11.00 o
   0   1  -8        563.18        484.45         6.58 o
  -1   2  -8        232.94        253.03         5.84 o
   0   2  -8       3440.87       3421.37        15.85 o
  -2   3  -8       2772.67       2732.62        15.81 o
  -1   3  -8        843.01        817.53         7.60 o
   0   3  -8       1378.51       1395.78        10.20 o
  -3   4  -8       2381.78       2473.32        24.22 o
  -2   4  -8       3167.33       3052.74        24.34 o
  -1   4  -8       1364.72       1584.46        14.24 o
   0   4  -8       2594.20       2779.52        13.32 o
  -4   5  -8        154.34        171.90         6.42 o
  -3   5  -8       3810.41       3989.83        45.90 o
  -2   5  -8        420.57        445.17         8.20 o
  -1   5  -8        944.64       1059.35        11.63 o
   0   5  -8        457.31        455.68         7.08 o
  -5   6  -8        195.80        212.24         6.80 o
  -4   6  -8         33.34         22.57         6.86 o
  -3   6  -8         39.02         21.57         7.66 o
  -2   6  -8       1547.91       1551.87        10.73 o
  -1   6  -8         99.38        105.23         6.70 o
   0   6  -8        193.99        217.71         6.74 o
  -6   7  -8       1183.65       1212.00         9.55 o
  -5   7  -8       1486.73       1432.99        19.69 o
  -4   7  -8         45.67         44.59         8.00 o
  -3   7  -8        243.06        254.55         7.75 o
  -2   7  -8        194.35        192.16         7.68 o
  -1   7  -8        636.88        699.45         8.17 o
   0   7  -8         83.32         85.71         7.04 o
  -7   8  -8        153.06        145.36         7.17 o
  -6   8  -8        208.12        221.20         7.81 o
  -5   8  -8        153.84        143.36         8.33 o
  -4   8  -8        137.18        131.64         8.26 o
  -3   8  -8         51.82         62.29         7.38 o
  -2   8  -8         78.07         93.09         7.41 o
  -1   8  -8         61.84         68.97         7.32 o
   0   8  -8        413.10        423.25         8.87 o
  -8   9  -8       1232.00       1285.87        12.29 o
  -7   9  -8       1140.33       1139.81        23.09 o
  -6   9  -8        166.86        164.61         8.64 o
  -5   9  -8         93.75         88.50         8.58 o
  -4   9  -8        197.50        191.93         8.30 o
  -3   9  -8        105.75        100.51         7.89 o
  -2   9  -8         55.76         64.60         7.53 o
  -1   9  -8         41.92         48.63         7.15 o
   0   9  -8        379.67        359.58         8.74 o
  -9  10  -8         33.85         33.42         8.46 o
  -8  10  -8         63.17         63.64         8.36 o
  -7  10  -8         22.44         33.40         8.39 o
  -6  10  -8        149.61        166.43         8.29 o
  -5  10  -8        226.75        210.31         8.80 o
  -4  10  -8         23.89         35.42         7.31 o
  -3  10  -8         25.49         24.44         7.79 o
  -2  10  -8         40.99         43.05         8.09 o
  -1  10  -8        109.02        100.22         8.63 o
   0  10  -8        133.02        138.55         9.07 o
 -10  11  -8         55.99         64.35         9.13 o
  -9  11  -8         86.35        100.21         9.07 o
  -8  11  -8        112.98        120.71         8.97 o
  -7  11  -8         57.04         62.60         8.36 o
  -6  11  -8         82.38         79.11         9.16 o
  -5  11  -8          8.63         26.88         8.12 o
  -4  11  -8        162.16        165.22         8.61 o
  -3  11  -8         41.20         50.13         8.27 o
  -2  11  -8         62.51         72.76         8.25 o
  -1  11  -8         66.63         69.58         8.76 o
   0  11  -8         64.99         68.88         8.97 o
 -11  12  -8         25.68         25.03         9.67 o
 -10  12  -8         31.07         30.38         9.15 o
  -9  12  -8         33.93         32.41         8.81 o
  -8  12  -8         37.25         30.62         8.28 o
  -7  12  -8          8.24         18.38         8.32 o
  -6  12  -8          4.59          4.64         8.41 o
  -5  12  -8         57.95         46.39         8.78 o
  -4  12  -8          4.84          2.50         8.17 o
  -3  12  -8         18.30         14.94         8.63 o
  -2  12  -8         35.62         37.41         9.65 o
  -1  12  -8         47.76         45.52         9.11 o
   0  12  -8          8.67          9.77         8.94 o
 -12  13  -8         12.52          3.70         9.36 o
 -11  13  -8          1.79         -0.06         9.81 o
 -10  13  -8          9.02         15.15         9.28 o
  -9  13  -8         24.57         29.48         8.39 o
  -8  13  -8         61.27         56.19         8.17 o
  -7  13  -8          1.07          8.67         8.88 o
  -6  13  -8          4.72         10.30         9.83 o
  -5  13  -8         67.74         69.30         9.60 o
  -4  13  -8         10.34         11.73         9.52 o
  -3  13  -8         22.18         32.94         9.58 o
  -2  13  -8         28.21         24.41        10.36 o
  -1  13  -8         17.47         25.74        10.82 o
   0  13  -8          3.70         16.15        10.35 o
 -13  14  -8          1.46          1.45        10.58 o
 -12  14  -8          2.38         10.12        10.12 o
 -11  14  -8         10.37          9.92         9.57 o
 -10  14  -8          0.30          5.04         9.64 o
  -9  14  -8         52.92         43.42         9.66 o
  -8  14  -8         17.67         20.69         9.76 o
  -7  14  -8          1.31          7.32         9.86 o
  -6  14  -8          0.23          9.92        10.23 o
  -5  14  -8         10.89         17.90         9.84 o
  -4  14  -8          6.15          9.97         9.84 o
  -3  14  -8         30.50         37.00        10.43 o
  -2  14  -8          0.71          0.44        12.09 o
  -1  14  -8          2.00          8.81        10.01 o
 -12  15  -8          3.43         12.77        11.08 o
 -11  15  -8          5.23          7.60        10.03 o
 -10  15  -8         13.27         18.10        10.15 o
  -9  15  -8          1.86         -0.79         9.68 o
  -8  15  -8         17.41         19.32         9.55 o
  -7  15  -8         16.67         22.17        10.38 o
  -6  15  -8         10.46         12.79        10.52 o
  -5  15  -8          9.01         10.99        11.39 o
  -4  15  -8          2.64          6.71        12.24 o
  -3  15  -8          4.15          3.91        12.72 o
   0   1  -7        708.22        638.15         7.19 o
  -1   2  -7       1049.87       1097.25         7.87 o
   0   2  -7       3034.26       3351.43        21.55 o
  -2   3  -7        522.73        526.57         7.16 o
  -1   3  -7        300.39        313.35         6.40 o
   0   3  -7       3199.99       3180.63        25.31 o
  -3   4  -7       1143.24       1198.78        10.35 o
  -2   4  -7        549.15        604.50         8.15 o
  -1   4  -7        524.72        567.70         8.44 o
   0   4  -7       2400.92       2317.99        24.12 o
  -4   5  -7       1880.31       1945.24        22.90 o
  -3   5  -7        742.88        825.54        11.12 o
  -2   5  -7       7312.24       7415.44        52.37 o
  -1   5  -7        239.80        240.77         7.13 o
   0   5  -7       1861.78       1897.03        15.49 o
  -5   6  -7       1139.52       1137.39        10.27 o
  -4   6  -7       3371.57       3528.47        64.76 o
  -3   6  -7        166.16        177.81         7.69 o
  -2   6  -7        323.43        293.43         7.91 o
  -1   6  -7        922.01        955.01         8.87 o
   0   6  -7       1795.91       1829.80        24.13 o
  -6   7  -7        646.35        625.22         8.76 o
  -5   7  -7         14.51         16.99         7.00 o
  -4   7  -7       1639.51       1533.22        16.48 o
  -3   7  -7        419.68        401.30         8.15 o
  -2   7  -7        328.91        342.26         8.11 o
  -1   7  -7         33.69         43.14         6.71 o
   0   7  -7         46.72         46.59         6.96 o
  -7   8  -7        273.45        251.82         7.94 o
  -6   8  -7         40.10         53.03         8.30 o
  -5   8  -7        109.44        100.80         7.67 o
  -4   8  -7         30.92         37.85         7.61 o
  -3   8  -7        110.41        118.14         7.81 o
  -2   8  -7         54.49         51.58         7.48 o
  -1   8  -7         60.96         68.06         7.28 o
   0   8  -7       1194.37       1263.41        11.35 o
  -8   9  -7        248.24        262.66         7.79 o
  -7   9  -7        192.44        194.67         8.62 o
  -6   9  -7         42.93         52.32         7.92 o
  -5   9  -7        115.79        110.70         8.65 o
  -4   9  -7        146.58        165.89         8.39 o
  -3   9  -7        210.53        201.14         8.64 o
  -2   9  -7         49.36         67.58         7.31 o
  -1   9  -7         44.22         44.15         7.34 o
   0   9  -7          5.33         15.39         7.70 o
  -9  10  -7        141.69        159.96         8.55 o
  -8  10  -7         23.05         29.48         8.33 o
  -7  10  -7        157.91        172.85         8.71 o
  -6  10  -7        150.34        151.05         8.68 o
  -5  10  -7         31.11         24.06         8.04 o
  -4  10  -7         15.03         14.33         7.78 o
  -3  10  -7         64.44         66.64         8.09 o
  -2  10  -7        269.52        258.06         8.25 o
  -1  10  -7        446.56        449.59         9.57 o
   0  10  -7        186.18        206.91         8.98 o
 -10  11  -7         75.65         60.51         9.76 o
  -9  11  -7        140.59        128.05        10.62 o
  -8  11  -7        237.60        219.97         8.58 o
  -7  11  -7         63.85         65.24         8.07 o
  -6  11  -7        217.57        204.32         9.54 o
  -5  11  -7         96.48         97.78         8.88 o
  -4  11  -7         45.26         51.72         7.90 o
  -3  11  -7         58.34         62.76         9.10 o
  -2  11  -7         57.34         43.83         7.73 o
  -1  11  -7        193.81        213.44         9.01 o
   0  11  -7         10.13         18.80         9.46 o
 -11  12  -7          0.97          6.80         8.75 o
 -10  12  -7          8.28          6.74         8.80 o
  -9  12  -7         29.33         22.30         8.58 o
  -8  12  -7        128.58        118.57         8.64 o
  -7  12  -7         19.67         26.25         8.68 o
  -6  12  -7         83.60         90.16        10.74 o
  -5  12  -7          8.23         10.92         8.90 o
  -4  12  -7         13.13         23.96         8.55 o
  -3  12  -7          9.76         11.63         8.86 o
  -2  12  -7          8.18         13.71         8.14 o
  -1  12  -7         25.81         24.94         9.78 o
   0  12  -7          3.85         11.06        10.13 o
 -12  13  -7         10.42         21.60         9.78 o
 -11  13  -7         27.68         36.77         9.36 o
 -10  13  -7         10.39         16.82         9.68 o
  -9  13  -7          6.82          4.60         8.24 o
  -8  13  -7         11.59         19.17         8.51 o
  -7  13  -7         11.77          8.69         8.60 o
  -6  13  -7         30.93         31.25         9.41 o
  -5  13  -7          5.36         13.39         9.50 o
  -4  13  -7          2.80         -0.72         8.72 o
  -3  13  -7          9.42         14.96         9.16 o
  -2  13  -7          0.90         -1.35        10.37 o
  -1  13  -7          6.64         16.47        10.41 o
   0  13  -7         25.96         26.24        10.41 o
 -13  14  -7          6.31         13.15        10.64 o
 -12  14  -7          6.15         13.24        10.13 o
 -11  14  -7         19.26         22.01         9.46 o
 -10  14  -7         16.41         24.04         9.33 o
  -9  14  -7         15.38         14.48         9.22 o
  -8  14  -7          5.95          6.43         8.97 o
  -7  14  -7         86.50         97.31        10.55 o
  -6  14  -7         91.63         98.68        10.14 o
  -5  14  -7         12.72         18.94        10.11 o
  -4  14  -7         12.45         17.99        10.49 o
  -3  14  -7         11.58         14.21         9.80 o
  -2  14  -7          3.33         12.54        12.46 o
  -1  14  -7          1.76          3.40        11.22 o
 -12  15  -7          3.36          6.30         9.98 o
 -11  15  -7          6.42          5.44         9.85 o
 -10  15  -7          1.00          6.60         9.72 o
  -9  15  -7          6.28          6.66         9.45 o
  -8  15  -7          8.97         14.02         8.97 o
  -7  15  -7          1.80          4.91        10.17 o
  -6  15  -7          5.60         15.00        11.30 o
  -5  15  -7          7.57         11.39        10.62 o
  -4  15  -7          9.29         18.47        10.81 o
  -3  15  -7          3.76          5.63        12.48 o
  -9  16  -7         12.47         13.80        11.29 o
  -8  16  -7          1.51          6.34        10.03 o
  -7  16  -7          1.17         20.83        10.65 o
   0   0  -6       8847.95       8349.74       102.90 o
   0   1  -6       3829.66       3823.64        13.83 o
  -1   2  -6       1593.69       1630.47        10.26 o
   0   2  -6      15865.47      16198.17       126.18 o
  -2   3  -6       8619.52       9012.73        55.68 o
  -1   3  -6       1823.67       1800.43        16.14 o
   0   3  -6        913.26        891.29         8.90 o
  -3   4  -6       1592.80       1783.20        16.17 o
  -2   4  -6        216.18        238.85         7.58 o
  -1   4  -6        966.24        933.59        10.96 o
   0   4  -6       1846.85       1842.30        16.83 o
  -4   5  -6        347.89        384.61         7.44 o
  -3   5  -6       2217.03       2438.83        30.09 o
  -2   5  -6       1661.80       1696.19        11.69 o
  -1   5  -6       2785.55       2956.90        25.53 o
   0   5  -6        258.37        260.63         7.63 o
  -5   6  -6         58.18         65.49         6.49 o
  -4   6  -6       1574.96       1653.82        18.94 o
  -3   6  -6        542.88        524.90         8.85 o
  -2   6  -6       1141.64       1257.89        13.15 o
  -1   6  -6       2037.98       2032.76        20.40 o
   0   6  -6        133.91        123.19         7.75 o
  -6   7  -6         55.06         45.22         6.54 o
  -5   7  -6       1037.08       1081.06        14.12 o
  -4   7  -6        901.47        911.10        13.11 o
  -3   7  -6         36.06         57.28         7.15 o
  -2   7  -6        268.55        277.98         8.19 o
  -1   7  -6        590.88        591.81         8.65 o
   0   7  -6         32.93         29.58         7.72 o
  -7   8  -6        146.47        143.22         7.93 o
  -6   8  -6        686.93        699.95         9.65 o
  -5   8  -6        459.65        478.62         9.44 o
  -4   8  -6         60.11         78.41         7.95 o
  -3   8  -6        332.87        351.40         8.06 o
  -2   8  -6         23.44         24.25         7.45 o
  -1   8  -6         78.32         77.54         7.02 o
   0   8  -6        198.55        206.52         7.99 o
  -8   9  -6        104.87        129.14         9.55 o
  -7   9  -6         88.59         91.70         8.03 o
  -6   9  -6          2.51         -0.01         7.90 o
  -5   9  -6         53.66         58.14         7.88 o
  -4   9  -6          1.24          8.31         7.69 o
  -3   9  -6        334.33        333.09         8.92 o
  -2   9  -6         14.98          5.63         7.40 o
  -1   9  -6        214.92        219.58         8.20 o
   0   9  -6          6.62         18.47         8.01 o
  -9  10  -6         46.21         59.64         9.36 o
  -8  10  -6         65.49         74.78         8.49 o
  -7  10  -6         35.32         54.64         8.76 o
  -6  10  -6         26.08         17.14         8.39 o
  -5  10  -6        146.75        150.39         8.95 o
  -4  10  -6        144.13        141.07         8.34 o
  -3  10  -6          3.97         14.92         7.92 o
  -2  10  -6        153.63        144.02         7.96 o
  -1  10  -6         30.37         28.53         8.02 o
   0  10  -6         40.87         39.66         9.22 o
 -10  11  -6        151.70        160.28        11.45 o
  -9  11  -6         97.72         87.18         9.00 o
  -8  11  -6         66.60         73.90         8.24 o
  -7  11  -6         23.59         26.05         8.47 o
  -6  11  -6        132.84        138.46         8.51 o
  -5  11  -6         48.09         62.76         8.43 o
  -4  11  -6         92.31         98.48         9.00 o
  -3  11  -6         41.36         31.55         8.45 o
  -2  11  -6          3.04          3.15         7.81 o
  -1  11  -6         98.21         87.31         9.02 o
   0  11  -6          8.41          5.22         9.94 o
 -11  12  -6         54.90         67.11         9.20 o
 -10  12  -6         75.77         89.28         9.38 o
  -9  12  -6         68.47         81.67         8.08 o
  -8  12  -6         59.10         72.38         8.72 o
  -7  12  -6         55.33         59.50         8.45 o
  -6  12  -6         23.06         24.22         9.01 o
  -5  12  -6          5.19          9.98         8.81 o
  -4  12  -6        196.01        183.93        10.40 o
  -3  12  -6        122.93        118.15         8.80 o
  -2  12  -6         47.16         55.11         8.46 o
  -1  12  -6         39.39         44.34         9.98 o
   0  12  -6         10.16         18.97        10.04 o
 -12  13  -6          1.81          0.81         9.18 o
 -11  13  -6         24.23         35.94         9.40 o
 -10  13  -6          0.31          6.58         9.08 o
  -9  13  -6         48.21         48.22         9.47 o
  -8  13  -6         16.15         15.87         8.98 o
  -7  13  -6         14.60         18.77         8.87 o
  -6  13  -6          1.52          8.55         8.60 o
  -5  13  -6         97.69         90.25        10.15 o
  -4  13  -6         22.35         35.29         9.48 o
  -3  13  -6         31.58         31.24         9.25 o
  -2  13  -6          6.18          7.08         9.37 o
  -1  13  -6         36.90         24.05        10.66 o
   0  13  -6          4.54          7.83        11.31 o
 -13  14  -6          2.66          3.30        10.22 o
 -12  14  -6         31.13         33.92        10.02 o
 -11  14  -6         22.03         39.98         9.88 o
 -10  14  -6          4.09         12.93         9.35 o
  -9  14  -6         29.58         31.53         8.46 o
  -8  14  -6          0.13         10.89         8.73 o
  -7  14  -6          3.29          9.98         9.33 o
  -6  14  -6         29.15         27.62         9.83 o
  -5  14  -6          8.63         16.13        10.01 o
  -4  14  -6          3.43          8.63        10.15 o
  -3  14  -6          3.76         22.41        10.57 o
  -2  14  -6          2.24          9.33        11.53 o
  -1  14  -6          1.64         -8.01        11.27 o
   0  14  -6          0.35          7.08        10.85 o
 -12  15  -6         11.94         11.49        10.84 o
 -11  15  -6          1.88          9.04        10.61 o
 -10  15  -6          7.44          6.71         9.52 o
  -9  15  -6          4.91          9.17         9.39 o
  -8  15  -6         11.10         20.63         9.83 o
  -7  15  -6         10.63         20.93         9.60 o
  -6  15  -6         20.96         14.64        10.32 o
  -5  15  -6         26.14         34.66        11.20 o
  -4  15  -6          0.92         -5.89        10.78 o
  -3  15  -6          1.33          5.43        12.49 o
 -10  16  -6          7.51         16.55        12.24 o
  -9  16  -6          0.01          7.55        11.26 o
  -8  16  -6          7.21          9.05         9.75 o
  -7  16  -6          2.50          6.42        11.43 o
  -6  16  -6          1.14          4.54        11.04 o
   0   1  -5       8687.94       8530.85        33.85 o
  -1   2  -5       3834.89       3665.11        27.61 o
   0   2  -5        199.73        219.39         7.38 o
  -2   3  -5      11729.31      12091.12        91.23 o
  -1   3  -5        177.47        168.98         7.09 o
   0   3  -5        382.08        371.53         8.51 o
  -3   4  -5         92.82        110.36         7.60 o
  -2   4  -5       1590.67       1456.48        13.09 o
  -1   4  -5       2729.58       2927.54        19.94 o
   0   4  -5        328.78        317.93         7.58 o
  -4   5  -5        581.84        639.93        10.17 o
  -3   5  -5       6377.67       6102.74       104.35 o
  -2   5  -5         86.16         94.24         7.40 o
  -1   5  -5       1096.44       1208.36         9.98 o
   0   5  -5        932.27        854.33         9.37 o
  -5   6  -5        576.96        563.37         8.71 o
  -4   6  -5       1625.94       1518.27        17.60 o
  -3   6  -5        800.48        758.70         9.98 o
  -2   6  -5        760.21        733.27         9.64 o
  -1   6  -5        985.77        944.78         9.51 o
   0   6  -5        392.48        384.03         7.86 o
  -6   7  -5        268.97        263.75         7.88 o
  -5   7  -5        203.66        198.90         8.59 o
  -4   7  -5       1897.71       1934.90        29.91 o
  -3   7  -5        705.14        838.25        11.87 o
  -2   7  -5         14.05         33.07         6.98 o
  -1   7  -5        222.23        233.01         7.70 o
   0   7  -5         32.06         29.02         7.52 o
  -7   8  -5         57.02         79.45         8.26 o
  -6   8  -5         32.22         39.01         8.00 o
  -5   8  -5         18.69         25.77         8.13 o
  -4   8  -5         55.93         66.29         8.23 o
  -3   8  -5         80.19         88.51         7.55 o
  -2   8  -5         37.30         35.95         7.41 o
  -1   8  -5        335.54        341.38         8.15 o
   0   8  -5        267.43        311.97         8.87 o
  -8   9  -5        178.49        183.95         9.41 o
  -7   9  -5        244.05        252.42         8.73 o
  -6   9  -5        300.21        297.09         9.45 o
  -5   9  -5        245.66        251.02        12.52 o
  -4   9  -5        389.42        368.74         8.90 o
  -3   9  -5        668.59        656.02        12.82 o
  -2   9  -5         70.66         61.60         7.78 o
  -1   9  -5        154.48        151.34         7.92 o
   0   9  -5         92.42         90.00         8.05 o
  -9  10  -5        359.00        352.31        10.01 o
  -8  10  -5         11.00         20.13         8.19 o
  -7  10  -5          2.62          9.48         8.02 o
  -6  10  -5         20.77         30.29         9.13 o
  -5  10  -5         15.51         16.11         7.67 o
  -4  10  -5         79.05         82.21         8.19 o
  -3  10  -5        146.38        132.09         8.92 o
  -2  10  -5        234.58        242.47         8.48 o
  -1  10  -5         16.44         26.89         7.73 o
   0  10  -5        143.65        145.16         9.27 o
 -10  11  -5        156.91        144.68        10.58 o
  -9  11  -5         12.55         21.89         8.61 o
  -8  11  -5        529.40        510.70        12.57 o
  -7  11  -5        190.77        192.51         8.66 o
  -6  11  -5         29.71         33.08         9.29 o
  -5  11  -5        268.72        265.25         9.31 o
  -4  11  -5        185.59        204.85         9.22 o
  -3  11  -5         14.22         19.48         8.75 o
  -2  11  -5         12.77          7.57         8.01 o
  -1  11  -5        122.99        113.70         9.42 o
   0  11  -5         65.18         58.27         9.72 o
 -11  12  -5         34.97         32.54        10.13 o
 -10  12  -5         37.17         37.69         9.09 o
  -9  12  -5         35.24         45.79         7.97 o
  -8  12  -5         70.38         64.62         7.97 o
  -7  12  -5        149.40        140.68         8.41 o
  -6  12  -5         74.63         82.27         8.92 o
  -5  12  -5          0.95          0.54         9.42 o
  -4  12  -5         11.54         23.75         8.85 o
  -3  12  -5         29.65         36.75         8.66 o
  -2  12  -5          6.16         10.78         8.06 o
  -1  12  -5          0.14         -0.14         9.73 o
   0  12  -5         14.32         13.36        10.22 o
 -12  13  -5         10.74         15.83        11.65 o
 -11  13  -5         32.09         48.52         9.65 o
 -10  13  -5         26.22         28.49         9.38 o
  -9  13  -5          7.69          5.47         8.31 o
  -8  13  -5          7.45         10.43         8.44 o
  -7  13  -5         18.74         15.36         9.30 o
  -6  13  -5         90.53         84.29         9.54 o
  -5  13  -5          6.41         12.68         9.65 o
  -4  13  -5         29.20         32.53         9.13 o
  -3  13  -5         37.49         35.96         9.17 o
  -2  13  -5          0.59         11.61         9.23 o
  -1  13  -5         17.35         23.13        10.37 o
   0  13  -5          6.80         12.46        11.28 o
 -13  14  -5          4.93         11.83        10.07 o
 -12  14  -5         22.05         22.58        10.05 o
 -11  14  -5         26.59         28.67         9.35 o
 -10  14  -5          1.69          2.17         9.06 o
  -9  14  -5          4.28         12.77         9.04 o
  -8  14  -5          2.01         11.57         9.01 o
  -7  14  -5         37.20         35.96        10.17 o
  -6  14  -5         32.74         30.05         9.95 o
  -5  14  -5         23.93         31.04        10.34 o
  -4  14  -5         50.87         57.44         9.91 o
  -3  14  -5          3.83          4.20        10.54 o
  -2  14  -5         17.05         21.60        10.89 o
  -1  14  -5          2.07         -9.18        11.17 o
   0  14  -5          3.14         -1.94        12.48 o
 -13  15  -5          2.34         12.34        10.95 o
 -12  15  -5          2.49          6.92        10.64 o
 -11  15  -5          9.92         16.67        10.10 o
 -10  15  -5         19.16         15.97         9.12 o
  -9  15  -5         10.16         16.04         9.42 o
  -8  15  -5          6.76          4.42         9.63 o
  -7  15  -5          3.96          9.20         9.23 o
  -6  15  -5          3.08         10.85        10.52 o
  -5  15  -5          1.33          9.59        10.42 o
  -4  15  -5         11.79         19.19        11.19 o
  -3  15  -5          2.09          7.89        12.20 o
  -2  15  -5          8.84         21.57        12.54 o
 -10  16  -5          4.08          7.85        10.19 o
  -9  16  -5          3.10          5.67        10.01 o
  -8  16  -5          3.91          9.98        10.18 o
  -7  16  -5         16.64          0.64        11.04 o
  -6  16  -5          1.31          5.72        11.42 o
   0   1  -4       8787.20       9096.03        41.71 o
  -1   2  -4      17501.94      18026.81       112.53 o
   0   2  -4       4252.59       4202.38        36.35 o
  -2   3  -4       7156.42       7568.42        70.00 o
  -1   3  -4       1358.44       1327.69        14.02 o
   0   3  -4       6661.52       6779.90        54.44 o
  -3   4  -4        278.82        271.74         8.23 o
  -2   4  -4       1912.68       1930.81        19.28 o
  -1   4  -4       1897.10       1792.99        20.92 o
   0   4  -4       2466.27       2638.75        29.96 o
  -4   5  -4        225.79        190.15         7.69 o
  -3   5  -4       1549.34       1550.27        23.80 o
  -2   5  -4       1441.63       1495.48        24.04 o
  -1   5  -4       2316.99       2290.41        20.57 o
   0   5  -4        659.78        647.94         9.34 o
  -5   6  -4        371.65        393.65         8.64 o
  -4   6  -4       1378.91       1471.44        18.42 o
  -3   6  -4       1669.24       1742.48        21.70 o
  -2   6  -4       4661.49       4853.23        45.82 o
  -1   6  -4        207.27        191.68         7.50 o
   0   6  -4        919.14        873.61        13.53 o
  -6   7  -4         49.80         52.02         7.63 o
  -5   7  -4        434.84        424.95         9.38 o
  -4   7  -4        419.94        404.61         9.05 o
  -3   7  -4       1356.91       1589.37        21.40 o
  -2   7  -4       1497.90       1632.11        21.91 o
  -1   7  -4        227.90        221.50         7.97 o
   0   7  -4          9.36         18.57         7.75 o
  -7   8  -4         55.81         55.81         8.41 o
  -6   8  -4        307.60        313.64         9.93 o
  -5   8  -4         97.56         80.33         8.16 o
  -4   8  -4        188.37        189.52         8.12 o
  -3   8  -4         37.89         29.73         7.83 o
  -2   8  -4        176.58        184.99         7.93 o
  -1   8  -4        819.74        848.47        10.33 o
   0   8  -4         65.80         78.90         7.77 o
  -8   9  -4        617.08        608.34        15.78 o
  -7   9  -4        247.06        235.82         9.44 o
  -6   9  -4         11.38         25.93         8.30 o
  -5   9  -4        134.95        151.95         8.70 o
  -4   9  -4         52.21         66.67         8.27 o
  -3   9  -4         55.54         65.90         8.25 o
  -2   9  -4        380.67        376.81         8.28 o
  -1   9  -4         12.79         18.18         7.91 o
   0   9  -4         25.50         25.91         9.02 o
  -9  10  -4        215.45        186.67         9.91 o
  -8  10  -4        170.93        180.18         9.54 o
  -7  10  -4        374.73        383.80        11.18 o
  -6  10  -4         71.95         50.71         8.03 o
  -5  10  -4        255.13        245.33         8.99 o
  -4  10  -4        389.99        380.51         9.48 o
  -3  10  -4         34.71         40.24         8.44 o
  -2  10  -4         79.60         85.99         8.18 o
  -1  10  -4         65.10         57.91         8.34 o
   0  10  -4        101.05         98.13         9.69 o
 -10  11  -4        154.65        168.04        10.14 o
  -9  11  -4        421.28        414.04        10.72 o
  -8  11  -4         18.59         23.50         7.78 o
  -7  11  -4        342.60        339.11         8.95 o
  -6  11  -4        153.58        148.58         9.35 o
  -5  11  -4         71.49         66.12         8.71 o
  -4  11  -4         56.31         43.82         8.35 o
  -3  11  -4        166.46        170.31         9.19 o
  -2  11  -4         39.30         45.45         8.25 o
  -1  11  -4        183.87        174.83         9.29 o
   0  11  -4         72.91         88.11         9.90 o
 -11  12  -4         97.97        102.25        10.22 o
 -10  12  -4        243.25        214.72         9.93 o
  -9  12  -4        105.06        106.25         8.65 o
  -8  12  -4         76.96         70.10         8.12 o
  -7  12  -4         85.31         88.00         8.42 o
  -6  12  -4         70.49         76.17         8.52 o
  -5  12  -4         18.48         19.13         8.70 o
  -4  12  -4         36.71         39.58         9.43 o
  -3  12  -4         18.61         16.67         8.70 o
  -2  12  -4          3.87          6.53         8.61 o
  -1  12  -4         74.63         78.88        10.02 o
   0  12  -4        104.07         85.11        10.62 o
 -12  13  -4          1.81         -0.24        11.04 o
 -11  13  -4         59.51         61.25         9.12 o
 -10  13  -4         13.66         16.53         8.88 o
  -9  13  -4         16.32         19.73         8.02 o
  -8  13  -4         20.99         29.13         8.59 o
  -7  13  -4         10.93         16.69         8.22 o
  -6  13  -4          4.83         18.16         9.56 o
  -5  13  -4          7.73         -1.06        10.36 o
  -4  13  -4          1.99          5.56         9.70 o
  -3  13  -4         24.60         33.58         9.54 o
  -2  13  -4         53.60         56.64        10.11 o
  -1  13  -4         15.06         21.22        10.20 o
   0  13  -4         18.78         18.98        13.06 o
 -13  14  -4         21.07         26.86        11.59 o
 -12  14  -4         11.39         15.66        10.26 o
 -11  14  -4          9.75         12.64        10.46 o
 -10  14  -4          2.69         14.67         9.12 o
  -9  14  -4         24.98         25.24         9.22 o
  -8  14  -4         31.76         37.23         8.75 o
  -7  14  -4         49.53         49.87         9.00 o
  -6  14  -4          7.32         18.51        10.48 o
  -5  14  -4          9.71         21.74        10.03 o
  -4  14  -4          4.06         16.55        10.56 o
  -3  14  -4          2.70          8.71        10.73 o
  -2  14  -4          3.56          8.94        10.61 o
  -1  14  -4         18.77         29.51        11.02 o
   0  14  -4          1.71          7.58        12.43 o
 -13  15  -4          3.77          8.87        11.37 o
 -12  15  -4          2.98         -6.62        10.01 o
 -11  15  -4          2.90         14.00        10.13 o
 -10  15  -4          0.60          5.11         9.46 o
  -9  15  -4         11.23         11.72         8.92 o
  -8  15  -4          3.53         10.28         9.44 o
  -7  15  -4          0.26         11.17         9.00 o
  -6  15  -4          9.86          9.96        10.23 o
  -5  15  -4         17.36         20.26        11.22 o
  -4  15  -4          5.96         16.41        11.43 o
  -3  15  -4         12.02         23.93        11.64 o
  -2  15  -4          2.05          2.05        11.64 o
 -11  16  -4          3.93          9.16        11.67 o
 -10  16  -4          1.77          7.17         9.65 o
  -9  16  -4          1.41          8.84        10.19 o
  -8  16  -4          0.09         13.62        11.23 o
  -7  16  -4          0.14         15.24        11.58 o
  -6  16  -4          2.57          6.39        11.24 o
  -5  16  -4          7.51         13.93        12.38 o
   0   1  -3      12562.47      12609.25        77.17 o
  -1   2  -3      14029.75      14635.56       184.72 o
   0   2  -3      19086.87      21313.71      2172.78 o
  -2   3  -3      26388.55      27075.44       355.05 o
  -1   3  -3       7462.20       7474.77        80.81 o
   0   3  -3        310.86        296.09         9.24 o
  -3   4  -3      12004.74      11765.86       197.84 o
  -2   4  -3        267.93        275.55         9.70 o
  -1   4  -3        120.92        118.74         8.42 o
   0   4  -3       2970.02       2770.84        37.93 o
  -4   5  -3        421.36        415.48         9.05 o
  -3   5  -3       1858.19       1906.32        41.78 o
  -2   5  -3       3683.12       3683.28        48.74 o
  -1   5  -3       1373.63       1427.34        21.41 o
   0   5  -3       1333.97       1373.95        21.30 o
  -5   6  -3        558.97        592.26        10.87 o
  -4   6  -3       3293.65       3421.63        62.81 o
  -3   6  -3        475.34        495.87         9.46 o
  -2   6  -3        337.80        332.13         8.91 o
  -1   6  -3        411.38        391.13         8.26 o
   0   6  -3       1109.55       1191.77        17.39 o
  -6   7  -3         46.60         56.00         8.41 o
  -5   7  -3        293.70        335.59        10.22 o
  -4   7  -3         29.81         50.99         8.36 o
  -3   7  -3        415.45        423.13         8.98 o
  -2   7  -3         31.62         27.43         7.16 o
  -1   7  -3        365.28        377.47         8.63 o
   0   7  -3        142.98        155.44         8.20 o
  -7   8  -3        288.50        272.18         9.39 o
  -6   8  -3       1217.52       1216.99        26.90 o
  -5   8  -3        848.64        883.37        25.06 o
  -4   8  -3        124.92        111.03         8.50 o
  -3   8  -3          9.91         17.00         7.87 o
  -2   8  -3        214.25        261.45         8.34 o
  -1   8  -3        143.35        131.24         8.07 o
   0   8  -3        133.21        154.34         8.98 o
  -8   9  -3         41.52         54.38         8.74 o
  -7   9  -3        115.29        125.33         9.79 o
  -6   9  -3        315.92        314.46         9.18 o
  -5   9  -3         32.63         47.33         8.23 o
  -4   9  -3         32.56         51.79         8.69 o
  -3   9  -3         84.43         98.27         8.05 o
  -2   9  -3        154.47        152.42         8.09 o
  -1   9  -3          3.25         10.35         7.78 o
   0   9  -3        467.96        468.84        10.83 o
  -9  10  -3         35.67         36.33         9.66 o
  -8  10  -3         55.92         61.53         8.88 o
  -7  10  -3         63.77         63.71         8.00 o
  -6  10  -3        357.36        358.96         9.78 o
  -5  10  -3          8.57         26.36         9.11 o
  -4  10  -3         96.73         99.53         8.20 o
  -3  10  -3        386.84        347.84         8.94 o
  -2  10  -3         46.79         44.82         8.09 o
  -1  10  -3         30.71         34.32         8.68 o
   0  10  -3         26.29         29.21         9.36 o
 -10  11  -3         88.41         92.12        10.43 o
  -9  11  -3         35.10         42.76         9.66 o
  -8  11  -3        177.84        197.81         8.97 o
  -7  11  -3          1.86          5.82         8.16 o
  -6  11  -3        390.42        407.04         9.43 o
  -5  11  -3        105.12         89.61         9.24 o
  -4  11  -3         18.95         22.85         8.68 o
  -3  11  -3          2.38         14.55         8.03 o
  -2  11  -3          9.48         16.89         8.18 o
  -1  11  -3         89.46         82.34         9.15 o
   0  11  -3         59.47         73.11        10.36 o
 -11  12  -3          1.62         16.88        10.46 o
 -10  12  -3         17.12         27.62         9.99 o
  -9  12  -3         79.17         88.20         8.92 o
  -8  12  -3         40.32         43.93         8.25 o
  -7  12  -3         87.62         98.42         8.54 o
  -6  12  -3          8.48         16.12         8.69 o
  -5  12  -3        135.09        147.43         9.01 o
  -4  12  -3        245.12        244.68         9.74 o
  -3  12  -3         14.83         21.72         8.46 o
  -2  12  -3        126.10        128.44         9.51 o
  -1  12  -3         30.26         34.79         9.12 o
   0  12  -3         13.34         10.97        10.69 o
 -12  13  -3         58.91         68.21        11.30 o
 -11  13  -3          9.07         11.81        10.65 o
 -10  13  -3          0.61          6.57         9.38 o
  -9  13  -3         17.21         19.13         9.31 o
  -8  13  -3         65.78         69.59         8.36 o
  -7  13  -3         41.90         41.01         8.48 o
  -6  13  -3          9.11          6.36         8.79 o
  -5  13  -3          4.39         14.90         9.57 o
  -4  13  -3          7.06         13.01         9.56 o
  -3  13  -3         59.55         63.57         8.94 o
  -2  13  -3         15.04         20.07         9.71 o
  -1  13  -3         34.31         35.64        10.56 o
   0  13  -3          1.71         17.60        11.28 o
 -13  14  -3         30.12         34.38        11.76 o
 -12  14  -3          8.39         21.41        10.31 o
 -11  14  -3         32.67         40.60         9.78 o
 -10  14  -3         24.04         30.47         9.16 o
  -9  14  -3         18.17         23.25         8.99 o
  -8  14  -3         14.09         14.23         9.04 o
  -7  14  -3         31.77         35.68         9.19 o
  -6  14  -3          1.65          6.45         9.73 o
  -5  14  -3         11.34         20.57        10.03 o
  -4  14  -3         14.52         17.93        10.35 o
  -3  14  -3         47.69         39.14        11.09 o
  -2  14  -3          6.39          8.50        11.28 o
  -1  14  -3         11.68         13.89        12.36 o
   0  14  -3          0.22          2.75        11.98 o
 -13  15  -3         15.69         23.09        13.50 o
 -12  15  -3          2.16          6.69        11.08 o
 -11  15  -3          0.02         10.41         9.63 o
 -10  15  -3         16.07         19.97         9.38 o
  -9  15  -3          1.90          5.53         9.46 o
  -8  15  -3         12.28         15.85         8.92 o
  -7  15  -3         21.85         16.18        10.12 o
  -6  15  -3          3.34         15.36        10.91 o
  -5  15  -3          7.39          7.03        10.77 o
  -4  15  -3          0.58          3.21        11.48 o
  -3  15  -3          0.08          1.57        11.74 o
  -2  15  -3          3.06         17.03        12.00 o
 -11  16  -3         18.84         26.59        11.10 o
 -10  16  -3          8.22         14.58        10.34 o
  -9  16  -3          4.73          8.40         9.64 o
  -8  16  -3          8.42          9.10        10.76 o
  -7  16  -3         16.49         13.40         9.89 o
  -6  16  -3          8.06         14.40        11.77 o
  -5  16  -3          0.04          3.07        12.02 o
   0   1  -2       5379.29       5511.39        43.72 o
  -1   2  -2       5811.11       6056.66        80.48 o
   0   2  -2       1331.37       1450.40        16.64 o
  -2   3  -2       2386.40       2386.07        44.31 o
  -1   3  -2        193.19        175.77         9.74 o
   0   3  -2        869.80        840.76        13.09 o
  -3   4  -2       8173.67       7715.67       143.24 o
  -2   4  -2       4216.71       4159.27        71.19 o
  -1   4  -2       1398.20       1522.82        24.71 o
   0   4  -2        498.68        487.86         9.50 o
  -4   5  -2        610.54        652.76        11.36 o
  -3   5  -2       4076.59       3971.36        63.91 o
  -2   5  -2         95.23        102.11         8.30 o
  -1   5  -2        930.39        960.35        16.23 o
   0   5  -2         35.18         40.38         7.16 o
  -5   6  -2        375.21        409.30         9.27 o
  -4   6  -2        520.11        524.79        15.22 o
  -3   6  -2        350.00        345.23         9.17 o
  -2   6  -2       1038.25       1015.18        11.45 o
  -1   6  -2       1011.62       1036.42        13.60 o
   0   6  -2        179.69        180.32         7.66 o
  -6   7  -2        549.31        547.44        10.01 o
  -5   7  -2        534.79        570.66        14.42 o
  -4   7  -2        393.35        376.02         9.21 o
  -3   7  -2        111.19        110.93         8.59 o
  -2   7  -2        787.65        780.96         9.81 o
  -1   7  -2        900.31        908.42        10.27 o
   0   7  -2         73.88         70.46         8.24 o
  -7   8  -2        100.26         90.28         8.95 o
  -6   8  -2        132.87        116.62         9.02 o
  -5   8  -2       1826.08       1761.66        34.92 o
  -4   8  -2        646.69        654.37        10.82 o
  -3   8  -2        364.99        340.49         8.90 o
  -2   8  -2         28.09         30.51         7.73 o
  -1   8  -2        210.76        194.97         8.49 o
   0   8  -2         35.73         38.89         8.35 o
  -8   9  -2        364.36        352.38         9.74 o
  -7   9  -2         95.32         98.26         9.16 o
  -6   9  -2        207.74        201.74         8.59 o
  -5   9  -2         96.34         89.80         8.65 o
  -4   9  -2        528.23        535.45        10.61 o
  -3   9  -2         62.37         88.41         8.51 o
  -2   9  -2          0.14          0.89         7.37 o
  -1   9  -2        617.59        658.53         9.83 o
   0   9  -2        130.86        142.29         8.92 o
  -9  10  -2        245.59        239.51         9.45 o
  -8  10  -2         82.02         82.22         9.04 o
  -7  10  -2         68.12         61.93         8.01 o
  -6  10  -2        304.33        285.88         8.53 o
  -5  10  -2        670.24        668.92        10.58 o
  -4  10  -2        248.57        253.34         9.53 o
  -3  10  -2         92.49         89.15         8.24 o
  -2  10  -2         79.07         79.35         8.35 o
  -1  10  -2        358.33        360.40         9.93 o
   0  10  -2        139.03        161.47        10.61 o
 -10  11  -2        114.28        110.71        11.02 o
  -9  11  -2        234.77        241.74        10.28 o
  -8  11  -2        157.56        149.67         8.79 o
  -7  11  -2        110.02        110.72         8.44 o
  -6  11  -2        220.57        237.09         8.98 o
  -5  11  -2        157.84        174.72         9.33 o
  -4  11  -2         77.83         92.69         9.04 o
  -3  11  -2        117.98        116.45         8.55 o
  -2  11  -2         47.31         49.55         8.04 o
  -1  11  -2         24.55         27.65         8.80 o
   0  11  -2         20.33         20.65         9.79 o
 -11  12  -2         39.96         30.39        10.63 o
 -10  12  -2         62.25         58.82        10.27 o
  -9  12  -2         12.12         19.26         8.32 o
  -8  12  -2         76.84         77.72         8.19 o
  -7  12  -2        141.44        156.03         8.31 o
  -6  12  -2         62.15         57.80         9.65 o
  -5  12  -2         13.47         12.72         9.16 o
  -4  12  -2         69.65         71.54         9.25 o
  -3  12  -2        107.70        106.62         8.95 o
  -2  12  -2         42.32         37.64         9.21 o
  -1  12  -2         26.47         25.72         9.43 o
   0  12  -2         39.08         37.33        12.09 o
 -12  13  -2          2.36          8.19        11.68 o
 -11  13  -2          2.34         13.29         9.75 o
 -10  13  -2         36.17         38.98         9.07 o
  -9  13  -2         68.06         79.52         9.41 o
  -8  13  -2          4.02         14.03         8.71 o
  -7  13  -2          0.37          2.39         8.65 o
  -6  13  -2         53.99         46.28         9.58 o
  -5  13  -2          1.19          5.49         9.57 o
  -4  13  -2          0.86          2.50         9.85 o
  -3  13  -2          2.60          2.81         9.43 o
  -2  13  -2         14.25         20.13         9.65 o
  -1  13  -2         17.37         22.60        10.85 o
   0  13  -2         32.62         34.84        11.29 o
 -13  14  -2          0.89         -4.07        11.44 o
 -12  14  -2         11.42         15.64        10.75 o
 -11  14  -2          4.80          8.09         9.00 o
 -10  14  -2         50.57         44.52         9.12 o
  -9  14  -2          8.18         11.91         9.22 o
  -8  14  -2         98.03         93.64         9.36 o
  -7  14  -2         15.06         14.05         8.51 o
  -6  14  -2         16.85         19.81         9.36 o
  -5  14  -2          4.47          5.18        10.35 o
  -4  14  -2          7.50          8.71        10.85 o
  -3  14  -2         13.23         29.08        10.75 o
  -2  14  -2         11.43         20.42        10.49 o
  -1  14  -2          5.60         15.34        11.96 o
   0  14  -2         10.89         19.55        12.28 o
 -13  15  -2          8.77         20.43        10.59 o
 -12  15  -2          1.72         11.86        10.22 o
 -11  15  -2          2.52          7.71         9.58 o
 -10  15  -2         18.64         29.18         9.11 o
  -9  15  -2          7.42         22.09         9.62 o
  -8  15  -2         40.09         28.16         9.08 o
  -7  15  -2          0.21         10.57         9.53 o
  -6  15  -2          1.29         -8.10         9.70 o
  -5  15  -2          0.37          9.72        10.56 o
  -4  15  -2          2.08          1.56        15.19 o
  -3  15  -2         17.14         18.62        11.78 o
  -2  15  -2          0.93          6.31        11.80 o
 -11  16  -2          6.27         15.94        11.57 o
 -10  16  -2          1.51          4.15        10.56 o
  -9  16  -2         15.13         18.73        10.27 o
  -8  16  -2          0.05          4.57         9.59 o
  -7  16  -2          8.32          7.88        10.09 o
  -6  16  -2         15.29         15.84        14.27 o
  -5  16  -2          0.09         19.07        12.29 o
   0   1  -1      13079.09      13766.44       193.28 o
  -1   2  -1       2118.84       2294.59        36.30 o
   0   2  -1        174.32        189.87        10.21 o
  -2   3  -1      13342.38      12761.81       384.77 o
  -1   3  -1       5291.08       5291.34        72.42 o
   0   3  -1        349.09        338.04        10.47 o
  -3   4  -1       4562.23       4305.44       127.58 o
  -2   4  -1       2015.32       1901.00        30.03 o
  -1   4  -1        659.77        618.25        11.24 o
   0   4  -1        155.67        180.76         8.57 o
  -4   5  -1         29.43         42.16         8.63 o
  -3   5  -1        662.39        640.99        12.65 o
  -2   5  -1       1758.59       1822.63        33.31 o
  -1   5  -1        178.21        184.17         8.65 o
   0   5  -1       1778.79       1831.12        29.34 o
  -5   6  -1        305.89        288.25         9.39 o
  -4   6  -1        207.96        233.70        10.37 o
  -3   6  -1       2002.59       1926.31        41.36 o
  -2   6  -1        394.48        360.37         8.88 o
  -1   6  -1       3094.99       3250.31        58.27 o
   0   6  -1        527.96        530.64         9.17 o
  -6   7  -1        177.77        175.45         8.73 o
  -5   7  -1        349.64        350.08         9.40 o
  -4   7  -1        324.41        287.24         9.76 o
  -3   7  -1        153.48        172.39         8.57 o
  -2   7  -1       1780.03       1775.37        25.12 o
  -1   7  -1         32.03         29.34         7.85 o
   0   7  -1        547.14        557.97         9.62 o
  -7   8  -1        366.31        347.11         9.26 o
  -6   8  -1         31.69         36.70         8.36 o
  -5   8  -1        668.47        615.49        10.88 o
  -4   8  -1       1109.03       1138.60        26.12 o
  -3   8  -1        945.73        961.50        14.23 o
  -2   8  -1        613.32        596.40        10.25 o
  -1   8  -1        651.26        683.93        14.93 o
   0   8  -1        633.10        597.30        10.04 o
  -8   9  -1        678.57        615.72        16.34 o
  -7   9  -1         62.83         71.40         8.46 o
  -6   9  -1        497.39        454.86        14.94 o
  -5   9  -1         56.25         58.06         8.55 o
  -4   9  -1        215.27        224.11         9.05 o
  -3   9  -1         72.20         74.50         8.34 o
  -2   9  -1        360.91        345.33         8.96 o
  -1   9  -1        129.85        132.74         8.91 o
   0   9  -1        226.34        212.96         9.20 o
  -9  10  -1        107.72        104.84         9.19 o
  -8  10  -1         38.53         38.40         8.55 o
  -7  10  -1         91.62         95.07         8.62 o
  -6  10  -1         12.37         24.77         8.13 o
  -5  10  -1        142.88        145.19         9.49 o
  -4  10  -1        176.89        167.81         9.50 o
  -3  10  -1        224.37        238.56         8.70 o
  -2  10  -1         16.21         21.73         8.11 o
  -1  10  -1         14.79         21.75         8.78 o
   0  10  -1         30.87         23.82         9.16 o
 -10  11  -1         78.92         63.56         9.94 o
  -9  11  -1         44.16         33.48         9.64 o
  -8  11  -1         65.84         73.04         9.61 o
  -7  11  -1        200.26        186.43         8.50 o
  -6  11  -1        189.24        183.02         8.44 o
  -5  11  -1         87.82         99.24         9.23 o
  -4  11  -1        183.88        189.43         9.62 o
  -3  11  -1         24.83         30.35         8.49 o
  -2  11  -1        124.40        113.34         9.06 o
  -1  11  -1         49.86         46.89         9.02 o
   0  11  -1          5.25          1.17         9.92 o
 -11  12  -1         22.88         20.56        10.57 o
 -10  12  -1         51.67         43.59         9.17 o
  -9  12  -1         33.71         34.50         8.63 o
  -8  12  -1        147.06        160.67         8.62 o
  -7  12  -1        292.74        286.38         8.90 o
  -6  12  -1        127.74        124.80         8.55 o
  -5  12  -1        103.60        100.23         9.49 o
  -4  12  -1        146.48        146.55         9.73 o
  -3  12  -1         20.08         14.88         8.48 o
  -2  12  -1         37.31         40.73         9.09 o
  -1  12  -1         58.28         67.82         9.46 o
   0  12  -1         14.84         14.21        10.83 o
 -12  13  -1          6.21         11.08        10.82 o
 -11  13  -1         84.30         79.18        10.40 o
 -10  13  -1         51.36         52.96        10.20 o
  -9  13  -1        150.36        139.39         9.47 o
  -8  13  -1         11.60         14.18         8.69 o
  -7  13  -1         39.76         44.82         8.40 o
  -6  13  -1         35.13         26.99         8.11 o
  -5  13  -1         80.07         62.76        10.03 o
  -4  13  -1         10.69         23.31         9.57 o
  -3  13  -1         20.17         24.58         9.71 o
  -2  13  -1          7.33         12.82         9.93 o
  -1  13  -1         38.78         37.80        11.28 o
   0  13  -1         72.37         80.20        11.68 o
 -13  14  -1          0.89          6.73        12.12 o
 -12  14  -1         13.58         27.62        12.65 o
 -11  14  -1          3.82          5.94         9.18 o
 -10  14  -1         10.11         12.74         9.03 o
  -9  14  -1         96.86         77.03         8.78 o
  -8  14  -1          3.80          4.86         9.04 o
  -7  14  -1          6.33         19.08         9.04 o
  -6  14  -1          0.57         10.66         9.28 o
  -5  14  -1          4.87          1.11        10.28 o
  -4  14  -1         15.04         25.00        10.39 o
  -3  14  -1         22.63         21.09        10.31 o
  -2  14  -1          3.08          0.82        10.37 o
  -1  14  -1          0.50          8.97        11.42 o
   0  14  -1          3.37         -6.52        12.11 o
 -13  15  -1         21.29         21.85        12.09 o
 -12  15  -1          0.88          2.81        11.13 o
 -11  15  -1          2.09          2.75         9.98 o
 -10  15  -1          0.98         -1.66         9.51 o
  -9  15  -1          6.59          4.75         8.94 o
  -8  15  -1          4.83          5.10         9.50 o
  -7  15  -1          9.07         19.03         9.16 o
  -6  15  -1          7.89         12.64         9.52 o
  -5  15  -1          0.59          1.76        11.38 o
  -4  15  -1          0.66         13.62        14.07 o
  -3  15  -1          5.21          2.39        13.87 o
  -2  15  -1          7.95          8.04        11.90 o
 -11  16  -1          6.27         16.74        10.30 o
 -10  16  -1          0.16         -4.80        11.09 o
  -9  16  -1          2.26          9.96        10.14 o
  -8  16  -1          0.28          1.23        10.00 o
  -7  16  -1          0.96         -0.66        11.53 o
  -6  16  -1          4.22         12.75        14.41 o
  -5  16  -1          3.85         12.87        11.12 o
   0   1   0      11925.38      12399.34        79.60 o
  -1   2   0      20574.73      18730.52       205.93 o
   0   2   0       1500.93       1293.34        17.99 o
  -2   3   0       1971.92       1895.66        24.87 o
  -1   3   0       4763.60       4599.00        55.90 o
   0   3   0       3389.67       3407.98        48.59 o
  -3   4   0        755.40        716.02        13.04 o
  -2   4   0         75.79         97.35        10.90 o
  -1   4   0         15.90          8.25         9.42 o
   0   4   0       2809.54       2718.91        26.79 o
  -4   5   0        137.40        148.72         9.48 o
  -3   5   0        706.72        674.77        12.78 o
  -2   5   0        736.10        664.26        11.12 o
  -1   5   0       2213.36       2287.89        30.42 o
   0   5   0         22.15         12.62         7.72 o
  -5   6   0         10.09         19.78         8.26 o
  -4   6   0        398.90        364.18         9.71 o
  -3   6   0       1087.33       1249.26        14.04 o
  -2   6   0        107.47        110.07         8.69 o
  -1   6   0        337.76        359.65         8.69 o
   0   6   0       1858.48       1812.98        21.41 o
  -6   7   0        732.68        800.32        13.35 o
  -5   7   0        117.45        133.51         9.12 o
  -4   7   0        323.52        326.57        10.50 o
  -3   7   0         80.99         63.82         8.04 o
  -2   7   0       2824.36       2563.23        38.94 o
  -1   7   0       2122.23       2033.43        32.31 o
   0   7   0        243.88        241.30         8.75 o
  -7   8   0        719.01        656.60        11.76 o
  -6   8   0         24.98         19.31         8.98 o
  -5   8   0        267.08        285.37         9.35 o
  -4   8   0          5.11         15.22         8.67 o
  -3   8   0         87.61        113.01         8.44 o
  -2   8   0         54.70         57.09         8.78 o
  -1   8   0        503.99        476.58        10.20 o
   0   8   0          8.16         16.89         8.20 o
  -8   9   0         20.14         22.14         8.78 o
  -7   9   0         21.96         10.43         9.32 o
  -6   9   0          7.17          9.66         8.94 o
  -5   9   0          2.40         -2.67         8.49 o
  -4   9   0         92.67        114.60         9.04 o
  -3   9   0       1045.33        965.32        12.48 o
  -2   9   0         20.14         19.66         7.99 o
  -1   9   0        259.55        272.64         9.79 o
   0   9   0         81.96         92.27         8.85 o
  -9  10   0        170.54        148.66         9.37 o
  -8  10   0         17.22         20.24         8.49 o
  -7  10   0         47.11         66.16         8.67 o
  -6  10   0         93.47         73.57         8.88 o
  -5  10   0         45.21         47.22         8.19 o
  -4  10   0        127.17        109.29         8.30 o
  -3  10   0         18.24         16.22         8.64 o
  -2  10   0        151.73        161.74         8.95 o
  -1  10   0          0.45         13.66         9.26 o
   0  10   0        143.91        145.60         9.46 o
 -10  11   0        158.53        163.37         9.95 o
  -9  11   0        120.71        115.08         9.11 o
  -8  11   0         31.79         27.41         8.99 o
  -7  11   0         59.35         62.42         8.98 o
  -6  11   0         39.19         46.17         7.97 o
  -5  11   0          0.03          4.32         9.22 o
  -4  11   0        152.58        173.15         9.57 o
  -3  11   0        252.44        247.37         9.83 o
  -2  11   0        480.19        450.24        10.28 o
  -1  11   0          7.25          8.75         8.91 o
   0  11   0        152.15        124.55        10.39 o
 -11  12   0          6.97         11.49        10.34 o
 -10  12   0         67.28         55.33         9.98 o
  -9  12   0         58.27         63.72         9.19 o
  -8  12   0         55.15         71.25         8.31 o
  -7  12   0          8.12         16.95         8.42 o
  -6  12   0          0.81          6.21         8.38 o
  -5  12   0          1.17         11.92         9.36 o
  -4  12   0          0.02          6.57         9.13 o
  -3  12   0         12.71          7.59         8.96 o
  -2  12   0          8.73         18.34         9.28 o
  -1  12   0         12.02         17.85         9.54 o
   0  12   0         55.48         58.84        10.75 o
 -12  13   0          0.30          2.98        11.68 o
 -11  13   0         36.29         51.27        10.80 o
 -10  13   0        138.40        138.33        11.47 o
  -9  13   0         68.57         79.48         9.27 o
  -8  13   0         97.34        110.72         8.69 o
  -7  13   0          9.83         15.50         8.57 o
  -6  13   0         83.77         84.54         9.03 o
  -5  13   0         32.76         36.23         9.51 o
  -4  13   0         42.73         35.91        10.18 o
  -3  13   0         22.10         20.73         9.66 o
  -2  13   0          2.44          6.70         9.65 o
  -1  13   0          7.58          8.58        10.46 o
   0  13   0          8.88         18.19        11.35 o
 -13  14   0          5.72         17.55        11.63 o
 -12  14   0         27.06         31.03        10.88 o
 -11  14   0         11.65         34.16         9.62 o
 -10  14   0          0.16         -1.91         8.67 o
  -9  14   0          8.88         14.36         9.62 o
  -8  14   0          0.27          5.21         8.79 o
  -7  14   0          9.61         13.82         8.74 o
  -6  14   0         24.88         32.88         9.35 o
  -5  14   0         27.11         37.24        10.44 o
  -4  14   0          7.63         18.15        10.25 o
  -3  14   0          2.18          2.73        10.12 o
  -2  14   0          1.70          6.87        10.52 o
  -1  14   0        107.97        101.24        12.26 o
   0  14   0          0.28         -4.24        12.09 o
 -13  15   0          0.94          2.09        10.88 o
 -12  15   0          3.98          6.65        10.62 o
 -11  15   0          1.07          6.08         9.18 o
 -10  15   0         12.34         20.00         9.68 o
  -9  15   0          0.99          4.11         9.75 o
  -8  15   0          7.44          7.10         9.53 o
  -7  15   0         42.12         42.42         9.81 o
  -6  15   0         13.28          9.38         9.57 o
  -5  15   0          0.15         11.86        10.35 o
  -4  15   0          0.76         11.72        11.23 o
  -3  15   0          9.67          9.21        12.99 o
  -2  15   0          2.24          5.34        11.87 o
 -11  16   0          0.02          7.64        10.94 o
 -10  16   0          0.41          5.64        10.43 o
  -9  16   0          2.37          0.75        10.83 o
  -8  16   0          7.64          2.70         9.91 o
  -7  16   0          3.30         17.22        11.75 o
  -6  16   0          5.15          7.20        13.99 o
  -5  16   0          0.35          2.07        10.65 o
   0   1   1      13236.02      13821.71       251.07 o
  -1   2   1       2079.45       2243.09        53.71 o
   0   2   1        181.63        200.19        10.99 o
  -2   3   1      13282.22      12840.23       247.68 o
  -1   3   1       5202.60       5084.18        72.29 o
   0   3   1        346.26        323.71        11.06 o
  -3   4   1       4521.63       4266.00        33.29 o
  -2   4   1       1985.79       1797.67        28.32 o
  -1   4   1        670.42        608.12        11.40 o
   0   4   1        146.48        176.27         9.59 o
  -4   5   1         30.66         49.71         8.85 o
  -3   5   1        669.72        651.94        12.49 o
  -2   5   1       1780.18       1798.57        23.76 o
  -1   5   1        183.86        185.72         8.80 o
   0   5   1       1770.98       1765.03        15.29 o
  -5   6   1        315.86        292.39         9.22 o
  -4   6   1        197.65        219.35         9.19 o
  -3   6   1       1975.81       1854.24        27.54 o
  -2   6   1        411.26        366.37         9.37 o
  -1   6   1       3120.25       3189.72        37.66 o
   0   6   1        524.22        513.24         9.42 o
  -6   7   1        178.09        168.85         8.99 o
  -5   7   1        344.81        343.46         9.82 o
  -4   7   1        324.54        285.05         9.05 o
  -3   7   1        155.99        176.25         8.46 o
  -2   7   1       1785.93       1737.12        27.01 o
  -1   7   1         32.79         30.62         7.95 o
   0   7   1        560.68        541.95         9.63 o
  -7   8   1        366.22        355.36         9.95 o
  -6   8   1         31.72         43.73         8.61 o
  -5   8   1        668.58        615.16        15.30 o
  -4   8   1       1105.12       1110.89        19.10 o
  -3   8   1        930.13        929.63        11.43 o
  -2   8   1        625.05        592.19        14.11 o
  -1   8   1        642.18        651.00         9.93 o
   0   8   1        634.02        597.72         9.97 o
  -8   9   1        681.63        615.60        10.36 o
  -7   9   1         62.44         63.99         8.30 o
  -6   9   1        500.51        458.70        10.20 o
  -5   9   1         59.92         66.45         8.04 o
  -4   9   1        214.60        218.03         9.35 o
  -3   9   1         71.84         73.00         8.50 o
  -2   9   1        365.65        342.16         9.25 o
  -1   9   1        130.08        110.21         8.88 o
   0   9   1        225.53        213.94         9.18 o
  -9  10   1        103.56         97.45         9.19 o
  -8  10   1         37.78         22.47         8.85 o
  -7  10   1         92.70         85.85         9.25 o
  -6  10   1         13.18         15.90         8.19 o
  -5  10   1        140.44        148.30         8.77 o
  -4  10   1        177.33        166.18         9.08 o
  -3  10   1        224.81        229.84         9.04 o
  -2  10   1         14.69         14.58         8.95 o
  -1  10   1         16.39         24.22         9.40 o
   0  10   1         30.90         13.34         8.63 o
 -10  11   1         78.66         79.31         9.63 o
  -9  11   1         46.24         30.76         9.28 o
  -8  11   1         66.20         52.97         9.99 o
  -7  11   1        199.10        189.24         9.21 o
  -6  11   1        187.58        182.11         8.33 o
  -5  11   1         88.77        105.61         8.38 o
  -4  11   1        181.64        166.93         8.94 o
  -3  11   1         23.91         28.63         9.51 o
  -2  11   1        121.85        101.42         9.44 o
  -1  11   1         51.46         58.51         9.11 o
   0  11   1          5.45         14.51        10.00 o
 -11  12   1         23.00         26.86         9.34 o
 -10  12   1         50.16         50.97         9.34 o
  -9  12   1         33.62         37.48         9.65 o
  -8  12   1        146.50        145.17         8.35 o
  -7  12   1        294.91        271.37         9.22 o
  -6  12   1        126.03        121.91         8.65 o
  -5  12   1        104.22        104.22         8.95 o
  -4  12   1        145.67        154.13         9.38 o
  -3  12   1         20.03         20.91         9.25 o
  -2  12   1         37.48         37.21         9.13 o
  -1  12   1         60.12         62.10        10.16 o
   0  12   1         14.16         22.52        11.37 o
 -12  13   1          6.28          2.54        11.71 o
 -11  13   1         85.03         84.56        10.10 o
 -10  13   1         51.01         52.80         9.05 o
  -9  13   1        152.46        142.82         9.20 o
  -8  13   1         11.23         20.40         8.82 o
  -7  13   1         40.62         43.86         8.25 o
  -6  13   1         34.86         27.73         9.22 o
  -5  13   1         79.99         75.36         8.99 o
  -4  13   1         11.31         15.76        10.32 o
  -3  13   1         19.88         23.85         9.66 o
  -2  13   1          7.37         17.50         9.75 o
  -1  13   1         38.74         45.08        10.40 o
   0  13   1         73.17         71.20        12.24 o
 -13  14   1          0.88         -3.13        11.66 o
 -12  14   1         13.39         12.90        10.68 o
 -11  14   1          3.65         21.55        10.18 o
 -10  14   1          9.89         27.53         9.38 o
  -9  14   1         96.22         85.09         9.04 o
  -8  14   1          3.83         12.32         8.97 o
  -7  14   1          6.02         21.15         9.16 o
  -6  14   1          0.70          3.29         9.66 o
  -5  14   1          5.06          3.27         9.46 o
  -4  14   1         15.55         19.59        10.04 o
  -3  14   1         23.11         29.68        12.13 o
  -2  14   1          3.06          8.33        10.32 o
  -1  14   1          0.50          4.95        12.00 o
   0  14   1          3.23         -5.09        12.42 o
 -13  15   1         21.36         24.76        12.16 o
 -12  15   1          0.95          9.85        16.24 o
 -11  15   1          2.02          4.06         9.95 o
 -10  15   1          1.07          1.62        10.77 o
  -9  15   1          6.40         10.81         9.32 o
  -8  15   1          4.82          5.91         9.50 o
  -7  15   1          9.25         10.94        10.11 o
  -6  15   1          7.90         11.34         9.80 o
  -5  15   1          0.62          1.89         9.84 o
  -4  15   1          0.65          5.51        10.80 o
  -3  15   1          5.05          6.71        12.83 o
  -2  15   1          8.23          9.54        11.78 o
 -11  16   1          6.09          3.58        13.21 o
 -10  16   1          0.16         14.01        10.43 o
  -9  16   1          2.18          2.20        10.49 o
  -8  16   1          0.27          9.84        11.19 o
  -7  16   1          0.99         15.23         9.92 o
  -6  16   1          4.13          8.94        15.31 o
  -5  16   1          3.83          7.00        10.84 o
   0   1   2       5431.10       5597.07        57.43 o
  -1   2   2       5900.25       6123.61        86.60 o
   0   2   2       1344.96       1446.61        22.42 o
  -2   3   2       2390.75       2348.04        43.80 o
  -1   3   2        176.46        149.80         9.51 o
   0   3   2        845.80        795.32        17.05 o
  -3   4   2       8203.74       7645.53       117.34 o
  -2   4   2       4195.08       4160.01        69.70 o
  -1   4   2       1359.85       1415.12        25.37 o
   0   4   2        527.14        496.57        10.40 o
  -4   5   2        595.51        621.66         9.95 o
  -3   5   2       4064.75       3952.65        84.48 o
  -2   5   2         98.94        107.51         9.60 o
  -1   5   2        923.87        934.53        10.65 o
   0   5   2         39.63         34.57         7.89 o
  -5   6   2        378.88        405.36         9.50 o
  -4   6   2        523.57        531.35         9.75 o
  -3   6   2        360.61        361.18         8.94 o
  -2   6   2       1026.40        978.20        12.05 o
  -1   6   2       1012.09        988.94        10.94 o
   0   6   2        184.34        179.00         8.13 o
  -6   7   2        533.71        539.43         9.05 o
  -5   7   2        523.14        554.24         9.43 o
  -4   7   2        390.01        364.43         9.10 o
  -3   7   2        111.12        103.76         8.03 o
  -2   7   2        813.03        788.18        10.35 o
  -1   7   2        901.90        861.79        10.37 o
   0   7   2         75.60         69.36         8.36 o
  -7   8   2        101.96         99.92         8.89 o
  -6   8   2        131.13        116.40         9.20 o
  -5   8   2       1833.10       1732.10        37.45 o
  -4   8   2        644.10        637.60         9.32 o
  -3   8   2        362.63        325.89         9.22 o
  -2   8   2         25.88         36.36         8.91 o
  -1   8   2        215.90        194.33         9.11 o
   0   8   2         37.63         30.11         8.44 o
  -8   9   2        364.77        358.87        10.32 o
  -7   9   2         90.25         95.06         8.65 o
  -6   9   2        205.08        204.72         9.45 o
  -5   9   2         99.54         98.05         8.21 o
  -4   9   2        533.52        523.88         9.20 o
  -3   9   2         61.66         71.29         8.80 o
  -2   9   2          0.24          2.72         9.01 o
  -1   9   2        615.51        640.82        11.17 o
   0   9   2        130.22        143.67         8.63 o
  -9  10   2        247.70        234.96         9.63 o
  -8  10   2         79.51         82.58         9.16 o
  -7  10   2         66.56         55.92         8.55 o
  -6  10   2        302.22        295.26         9.39 o
  -5  10   2        662.81        645.81         9.73 o
  -4  10   2        255.58        250.01         9.35 o
  -3  10   2         93.76         87.16         8.88 o
  -2  10   2         77.57         70.65         8.90 o
  -1  10   2        362.16        374.84        10.52 o
   0  10   2        135.78        153.23         9.51 o
 -10  11   2        112.89        114.18         9.38 o
  -9  11   2        234.92        239.05        10.40 o
  -8  11   2        157.08        143.17         9.25 o
  -7  11   2        105.16        111.84         8.88 o
  -6  11   2        221.06        230.57         9.13 o
  -5  11   2        158.64        167.54         9.01 o
  -4  11   2         76.24         84.99         8.70 o
  -3  11   2        117.82        107.42         9.55 o
  -2  11   2         47.06         37.86         9.15 o
  -1  11   2         23.51         24.56         9.13 o
   0  11   2         20.79         22.58         9.32 o
 -11  12   2         39.32         45.78         9.78 o
 -10  12   2         62.81         64.41         9.36 o
  -9  12   2         11.75         19.46         9.56 o
  -8  12   2         77.07         74.66         9.31 o
  -7  12   2        142.53        154.36         8.94 o
  -6  12   2         63.93         48.41         8.29 o
  -5  12   2         13.33         24.74         8.51 o
  -4  12   2         71.69         69.41         9.76 o
  -3  12   2        105.12        104.63         9.38 o
  -2  12   2         41.41         47.23         9.67 o
  -1  12   2         27.16         26.65         9.41 o
   0  12   2         38.72         42.64        10.77 o
 -12  13   2          2.69          4.52        10.46 o
 -11  13   2          2.43          7.73        10.43 o
 -10  13   2         36.57         32.15         9.42 o
  -9  13   2         68.66         68.35        10.25 o
  -8  13   2          4.09          4.22         9.14 o
  -7  13   2          0.31          9.29         8.13 o
  -6  13   2         54.23         51.79         8.29 o
  -5  13   2          0.99         -0.93         9.21 o
  -4  13   2          0.94          9.53         9.51 o
  -3  13   2          2.69          5.36         9.78 o
  -2  13   2         13.41         16.33         9.58 o
  -1  13   2         17.31         22.69        10.62 o
   0  13   2         32.50         46.53        13.49 o
 -13  14   2          0.87         12.21        11.04 o
 -12  14   2         11.23         18.77         9.67 o
 -11  14   2          4.70         18.12        10.20 o
 -10  14   2         51.27         42.85         9.30 o
  -9  14   2          8.18         20.04         9.65 o
  -8  14   2         99.51         97.50         9.13 o
  -7  14   2         15.17         19.30         8.89 o
  -6  14   2         17.30         26.99         9.54 o
  -5  14   2          4.32         13.41         9.85 o
  -4  14   2          7.49         15.40         8.98 o
  -3  14   2         13.12         21.26        11.65 o
  -2  14   2         11.68         16.07        10.40 o
  -1  14   2          5.71         12.24        12.06 o
   0  14   2         10.99         21.06        12.27 o
 -13  15   2          8.70          5.35        11.87 o
 -12  15   2          1.66         11.63        12.05 o
 -11  15   2          2.44         12.30         9.35 o
 -10  15   2         18.39         20.66        10.55 o
  -9  15   2          7.26          9.98         9.69 o
  -8  15   2         39.52         36.75         9.79 o
  -7  15   2          0.22          0.19         9.77 o
  -6  15   2          1.40          4.09         9.93 o
  -5  15   2          0.31         14.62        10.27 o
  -4  15   2          2.08         -1.19        10.34 o
  -3  15   2         16.96         21.25        13.49 o
  -2  15   2          0.93          5.19        11.57 o
 -11  16   2          6.31          7.30        12.55 o
 -10  16   2          1.49         15.68        15.61 o
  -9  16   2         15.03         14.47         9.93 o
  -8  16   2          0.06          0.21        11.22 o
  -7  16   2          8.17         17.08        10.51 o
  -6  16   2         15.12         15.89        15.49 o
  -5  16   2          0.09         12.32        11.02 o
   0   1   3      12488.21      12529.25        87.46 o
  -1   2   3      14102.65      14635.53       147.34 o
   0   2   3      19038.26      19540.28       230.74 o
  -2   3   3      26385.15      31154.56      4578.12 o
  -1   3   3       7410.38       7359.92        99.06 o
   0   3   3        287.61        268.53         9.21 o
  -3   4   3      12001.32      11497.84       212.70 o
  -2   4   3        277.64        293.08         8.84 o
  -1   4   3        109.62         96.10         8.79 o
   0   4   3       2985.08       2700.95        38.50 o
  -4   5   3        448.88        428.29         8.86 o
  -3   5   3       1853.96       1881.53        22.49 o
  -2   5   3       3730.29       3644.59        73.73 o
  -1   5   3       1372.39       1398.54        26.43 o
   0   5   3       1330.35       1336.52        19.07 o
  -5   6   3        547.75        563.05         9.09 o
  -4   6   3       3302.21       3377.59        46.35 o
  -3   6   3        475.11        496.61         9.74 o
  -2   6   3        325.10        307.77         9.31 o
  -1   6   3        418.85        385.30         8.43 o
   0   6   3       1098.18       1116.89        14.64 o
  -6   7   3         47.19         49.83         8.07 o
  -5   7   3        298.96        337.40         8.80 o
  -4   7   3         30.12         50.14         7.57 o
  -3   7   3        395.33        407.10         8.50 o
  -2   7   3         31.30         40.76         8.20 o
  -1   7   3        354.76        338.29         8.85 o
   0   7   3        142.53        141.47         8.33 o
  -7   8   3        288.52        259.96         8.74 o
  -6   8   3       1241.75       1201.60        21.89 o
  -5   8   3        844.96        845.76        11.35 o
  -4   8   3        130.60        124.25         8.00 o
  -3   8   3          9.83         19.12         8.47 o
  -2   8   3        212.33        237.02         9.20 o
  -1   8   3        147.64        128.74         8.53 o
   0   8   3        133.07        147.03         8.51 o
  -8   9   3         41.48         40.19         8.42 o
  -7   9   3        111.90        109.53         8.33 o
  -6   9   3        314.99        297.17         9.35 o
  -5   9   3         33.68         41.08         7.76 o
  -4   9   3         32.10         44.40         7.58 o
  -3   9   3         84.93         94.17         8.99 o
  -2   9   3        158.16        148.51         8.91 o
  -1   9   3          3.14         -1.32         8.15 o
   0   9   3        470.63        443.15         9.64 o
  -9  10   3         36.62         51.54         9.17 o
  -8  10   3         54.05         62.85         8.88 o
  -7  10   3         63.53         70.48         9.25 o
  -6  10   3        356.82        351.42         9.36 o
  -5  10   3         10.70         16.50         7.95 o
  -4  10   3         95.33         91.83         8.32 o
  -3  10   3        381.48        333.57         9.83 o
  -2  10   3         45.98         44.40         9.35 o
  -1  10   3         30.84         36.80         8.29 o
   0  10   3         25.11         25.76         8.83 o
 -10  11   3         88.49         77.66         9.59 o
  -9  11   3         34.89         37.67         9.41 o
  -8  11   3        177.32        195.85         9.49 o
  -7  11   3          1.75          7.82         8.55 o
  -6  11   3        396.21        412.22         9.19 o
  -5  11   3        104.65         89.48         8.72 o
  -4  11   3         19.14         21.14         8.32 o
  -3  11   3          2.45          4.89         8.95 o
  -2  11   3          9.50         18.63         8.68 o
  -1  11   3         87.86         81.81         9.22 o
   0  11   3         58.33         68.40         9.39 o
 -11  12   3          1.91          4.64         9.81 o
 -10  12   3         17.43         30.56        10.17 o
  -9  12   3         80.82         90.15         9.00 o
  -8  12   3         41.08         37.29         9.33 o
  -7  12   3         88.20         97.40         8.57 o
  -6  12   3          8.42         14.60         8.29 o
  -5  12   3        135.54        151.60         9.01 o
  -4  12   3        246.36        252.20         9.06 o
  -3  12   3         14.76         23.92         8.93 o
  -2  12   3        125.63        132.60         9.55 o
  -1  12   3         29.76         35.61         9.52 o
   0  12   3         13.35         27.26        10.59 o
 -12  13   3         59.12         63.10        10.04 o
 -11  13   3          9.40         21.55        10.32 o
 -10  13   3          0.50          9.26        10.09 o
  -9  13   3         17.52         24.64         8.96 o
  -8  13   3         65.63         62.95         8.82 o
  -7  13   3         39.98         42.97         8.95 o
  -6  13   3          9.40          5.13         8.71 o
  -5  13   3          3.75         11.10         8.71 o
  -4  13   3          6.94         13.44         8.59 o
  -3  13   3         59.74         65.05         9.78 o
  -2  13   3         14.99         23.87        10.36 o
  -1  13   3         34.50         31.95        10.54 o
   0  13   3          1.80          8.73        13.60 o
 -13  14   3         30.69         24.68        11.21 o
 -12  14   3          8.38          2.99        10.17 o
 -11  14   3         32.75         28.51         9.53 o
 -10  14   3         23.98         28.77         9.59 o
  -9  14   3         17.91          8.60         8.57 o
  -8  14   3         14.41         12.68         9.45 o
  -7  14   3         31.80         30.73         8.65 o
  -6  14   3          1.72         10.38         9.88 o
  -5  14   3         11.55         18.29         9.56 o
  -4  14   3         14.45         22.01         9.07 o
  -3  14   3         47.28         45.57        10.41 o
  -2  14   3          6.77         19.90        10.72 o
  -1  14   3         11.54         14.08        11.24 o
   0  14   3          0.18         11.78        12.45 o
 -13  15   3         15.34         18.17        13.28 o
 -12  15   3          2.13         13.42        12.19 o
 -11  15   3          0.03          7.56        11.40 o
 -10  15   3         15.75         18.75         9.40 o
  -9  15   3          1.97          3.59         9.54 o
  -8  15   3         11.96         20.21         9.36 o
  -7  15   3         21.90         15.51         9.92 o
  -6  15   3          3.47         -5.60        11.92 o
  -5  15   3          7.47         18.14        10.65 o
  -4  15   3          0.67          3.73        11.30 o
  -3  15   3          0.07          7.54        10.06 o
  -2  15   3          3.00          1.26        18.22 o
 -11  16   3         18.84         22.55        11.33 o
 -10  16   3          8.18         24.24        15.79 o
  -9  16   3          4.79         13.29        10.08 o
  -8  16   3          8.55         20.66        11.75 o
  -7  16   3         16.39         24.46        10.98 o
  -6  16   3          7.99         18.04        14.42 o
  -5  16   3          0.04          6.32        13.16 o
   0   1   4       8798.14       9160.36        47.91 o
  -1   2   4      17652.05      18090.27       134.03 o
   0   2   4       4195.08       4178.19        34.69 o
  -2   3   4       7149.43       7548.78        90.67 o
  -1   3   4       1336.65       1315.08        14.30 o
   0   3   4       6674.10       6700.94        99.79 o
  -3   4   4        266.44        261.14         8.46 o
  -2   4   4       1915.20       1917.41        31.27 o
  -1   4   4       1868.02       1756.05        32.66 o
   0   4   4       2456.72       2569.10        40.89 o
  -4   5   4        233.02        199.65         7.80 o
  -3   5   4       1509.18       1499.04        22.11 o
  -2   5   4       1428.94       1450.63        23.59 o
  -1   5   4       2316.08       2227.45        43.94 o
   0   5   4        645.86        616.61         9.34 o
  -5   6   4        358.93        361.20         8.37 o
  -4   6   4       1384.61       1443.92        18.72 o
  -3   6   4       1672.59       1713.69        27.03 o
  -2   6   4       4647.27       4647.10        62.45 o
  -1   6   4        202.82        171.74         7.20 o
   0   6   4        937.10        876.61        14.07 o
  -6   7   4         53.68         57.10         7.63 o
  -5   7   4        445.77        448.58         8.44 o
  -4   7   4        418.51        381.35         8.14 o
  -3   7   4       1380.08       1575.02        29.25 o
  -2   7   4       1503.11       1536.47        17.51 o
  -1   7   4        226.01        207.71         8.25 o
   0   7   4         10.44         19.84         8.07 o
  -7   8   4         53.76         57.15         7.96 o
  -6   8   4        306.15        298.65         8.69 o
  -5   8   4         95.12         83.57         7.63 o
  -4   8   4        182.87        175.71         7.74 o
  -3   8   4         36.52         26.28         7.47 o
  -2   8   4        176.15        171.64         9.11 o
  -1   8   4        830.08        817.91         9.97 o
   0   8   4         65.91         73.88         7.98 o
  -8   9   4        615.56        587.95         9.66 o
  -7   9   4        249.62        237.03         8.92 o
  -6   9   4         11.77         16.12         8.27 o
  -5   9   4        136.53        152.95         8.24 o
  -4   9   4         48.52         62.93         7.22 o
  -3   9   4         56.27         64.25         7.55 o
  -2   9   4        371.95        351.20        10.01 o
  -1   9   4         11.96         10.50         8.02 o
   0   9   4         25.67         20.61         8.15 o
  -9  10   4        218.55        179.29         9.98 o
  -8  10   4        166.13        173.19         8.78 o
  -7  10   4        368.51        369.67         9.82 o
  -6  10   4         72.19         64.57         8.65 o
  -5  10   4        257.21        245.45         8.41 o
  -4  10   4        388.30        365.65         8.51 o
  -3  10   4         33.73         31.68         8.23 o
  -2  10   4         81.20         79.69         9.28 o
  -1  10   4         64.30         64.62         8.60 o
   0  10   4        103.58        109.03         8.60 o
 -10  11   4        156.56        173.45         9.32 o
  -9  11   4        422.71        401.73        10.19 o
  -8  11   4         18.71         19.12         9.01 o
  -7  11   4        348.80        347.18         9.16 o
  -6  11   4        151.02        152.24         8.44 o
  -5  11   4         73.07         62.24         8.15 o
  -4  11   4         54.98         54.34         7.79 o
  -3  11   4        169.57        157.21         9.76 o
  -2  11   4         39.47         40.70         8.98 o
  -1  11   4        184.69        180.71         9.72 o
   0  11   4         71.62         94.51         9.00 o
 -11  12   4         98.48         99.95        10.04 o
 -10  12   4        239.71        217.81        10.45 o
  -9  12   4        106.09        106.03         9.29 o
  -8  12   4         75.16         72.03         9.33 o
  -7  12   4         87.32         90.70         9.01 o
  -6  12   4         70.08         82.55         8.99 o
  -5  12   4         18.55         20.43         8.82 o
  -4  12   4         36.01         29.65         8.33 o
  -3  12   4         19.82         17.35         8.20 o
  -2  12   4          4.01          7.16         9.08 o
  -1  12   4         75.74         70.97         9.87 o
   0  12   4        103.59        109.59        10.23 o
 -12  13   4          1.71         24.34         9.97 o
 -11  13   4         59.24         60.88         9.98 o
 -10  13   4         13.04          8.23         9.50 o
  -9  13   4         16.26         13.83         9.56 o
  -8  13   4         20.94         14.70         8.99 o
  -7  13   4         10.66         16.19         8.25 o
  -6  13   4          5.37         14.93         8.57 o
  -5  13   4          7.43         13.04         9.09 o
  -4  13   4          1.80         11.61         8.25 o
  -3  13   4         24.99         29.22         8.71 o
  -2  13   4         54.60         65.89        11.58 o
  -1  13   4         14.81         13.78        10.43 o
   0  13   4         18.99         22.01        18.18 o
 -13  14   4         21.27         19.65        12.90 o
 -12  14   4         11.25         13.68        10.69 o
 -11  14   4          9.82         12.76         9.66 o
 -10  14   4          2.66         14.32         9.87 o
  -9  14   4         24.55         19.08         9.36 o
  -8  14   4         32.47         39.41         9.21 o
  -7  14   4         49.55         41.52        10.11 o
  -6  14   4          6.98         16.66        10.26 o
  -5  14   4          9.13          9.29         9.15 o
  -4  14   4          4.11          6.06         9.05 o
  -3  14   4          2.68          3.29        10.33 o
  -2  14   4          3.45         13.73        10.31 o
  -1  14   4         18.56         23.91        14.25 o
   0  14   4          1.74         12.94        12.23 o
 -13  15   4          3.71         -4.94        12.34 o
 -12  15   4          2.97          6.07        13.33 o
 -11  15   4          2.92         14.09        13.33 o
 -10  15   4          0.52          1.08        10.65 o
  -9  15   4         10.98         17.82        10.74 o
  -8  15   4          3.76          4.87         9.24 o
  -7  15   4          0.24         -3.01         9.78 o
  -6  15   4          9.80         12.30        12.03 o
  -5  15   4         17.34         10.24        12.18 o
  -4  15   4          6.08         13.17        12.64 o
  -3  15   4         11.63         15.40        10.45 o
  -2  15   4          2.03          8.39        13.19 o
 -11  16   4          3.90          5.66        11.52 o
 -10  16   4          1.78         15.36        12.54 o
  -9  16   4          1.38         13.83        10.24 o
  -8  16   4          0.07          9.62        11.91 o
  -7  16   4          0.13          0.81        11.84 o
  -6  16   4          2.63         -3.57        12.87 o
  -5  16   4          7.44          7.57        12.17 o
   0   1   5       8751.09       8669.26        42.12 o
  -1   2   5       3848.80       3685.79        22.94 o
   0   2   5        212.28        230.69         6.59 o
  -2   3   5      11697.26      11973.85       131.82 o
  -1   3   5        185.35        178.15         6.50 o
   0   3   5        401.90        389.99         8.20 o
  -3   4   5        100.44        117.96         7.16 o
  -2   4   5       1601.16       1464.94        14.62 o
  -1   4   5       2704.94       2904.53        33.37 o
   0   4   5        316.08        297.97         8.30 o
  -4   5   5        580.36        630.56        10.61 o
  -3   5   5       6369.31       6037.29        76.97 o
  -2   5   5         83.95         85.65         6.39 o
  -1   5   5       1108.33       1191.55        21.43 o
   0   5   5        950.46        843.87        18.51 o
  -5   6   5        567.75        523.82         8.76 o
  -4   6   5       1644.64       1531.19        21.38 o
  -3   6   5        789.67        723.73        10.18 o
  -2   6   5        761.91        724.90        14.72 o
  -1   6   5       1006.14        924.08        21.96 o
   0   6   5        389.25        358.54         8.14 o
  -6   7   5        265.38        252.74         7.83 o
  -5   7   5        198.45        190.32         7.36 o
  -4   7   5       1878.09       1854.59        26.29 o
  -3   7   5        709.95        831.34        13.52 o
  -2   7   5         14.97         32.28         6.66 o
  -1   7   5        223.66        215.79         8.10 o
   0   7   5         35.81         27.11         7.83 o
  -7   8   5         58.86         65.19         7.98 o
  -6   8   5         31.37         42.83         7.14 o
  -5   8   5         18.22         26.28         7.35 o
  -4   8   5         54.20         62.78         7.35 o
  -3   8   5         79.04         87.31         7.35 o
  -2   8   5         37.94         34.61         7.02 o
  -1   8   5        338.88        330.49         9.11 o
   0   8   5        263.02        277.02         8.68 o
  -8   9   5        178.94        182.29         8.36 o
  -7   9   5        246.10        241.04         8.78 o
  -6   9   5        295.11        291.52         8.55 o
  -5   9   5        246.14        235.22         7.88 o
  -4   9   5        381.36        357.67         7.85 o
  -3   9   5        663.88        628.33         8.63 o
  -2   9   5         72.04         64.72         8.56 o
  -1   9   5        153.31        138.24         8.36 o
   0   9   5         92.15         88.46         8.08 o
  -9  10   5        350.45        333.83         9.61 o
  -8  10   5         10.33          8.04         8.22 o
  -7  10   5          3.36          3.68         8.02 o
  -6  10   5         20.19         20.95         8.54 o
  -5  10   5         15.61         14.95         7.66 o
  -4  10   5         79.81         89.72         7.78 o
  -3  10   5        146.10        134.06         8.08 o
  -2  10   5        236.45        222.77         9.37 o
  -1  10   5         15.81         30.43         8.69 o
   0  10   5        142.73        138.40         8.59 o
 -10  11   5        155.54        124.90         9.59 o
  -9  11   5         13.19         11.67         9.33 o
  -8  11   5        529.07        507.85        10.16 o
  -7  11   5        189.77        194.16         8.47 o
  -6  11   5         29.00         24.11         8.33 o
  -5  11   5        276.47        262.42         8.70 o
  -4  11   5        187.56        201.68         8.19 o
  -3  11   5         15.25         20.32         8.02 o
  -2  11   5         13.00          8.78         8.99 o
  -1  11   5        121.25        121.18         8.68 o
   0  11   5         65.90         70.84         9.08 o
 -11  12   5         34.54         27.28         9.27 o
 -10  12   5         37.20         46.41         9.59 o
  -9  12   5         35.51         33.40         9.04 o
  -8  12   5         73.07         69.11         9.04 o
  -7  12   5        151.47        135.02         8.75 o
  -6  12   5         73.04         77.25         9.12 o
  -5  12   5          1.05         -1.33         8.01 o
  -4  12   5         12.08         18.94         7.61 o
  -3  12   5         29.92         26.96         7.94 o
  -2  12   5          6.04          7.62         9.16 o
  -1  12   5          0.20         12.63         9.89 o
   0  12   5         13.75         16.16         9.71 o
 -12  13   5         10.88         15.45         9.82 o
 -11  13   5         32.03         47.26        10.18 o
 -10  13   5         25.83         24.65         9.01 o
  -9  13   5          7.63          2.24         9.19 o
  -8  13   5          7.32          7.03         9.04 o
  -7  13   5         19.02         22.10         8.42 o
  -6  13   5         91.11         91.11         9.03 o
  -5  13   5          6.56         10.60         8.71 o
  -4  13   5         27.86         24.32         9.09 o
  -3  13   5         37.30         25.83         8.26 o
  -2  13   5          0.56          7.31        11.01 o
  -1  13   5         17.14         16.88         9.94 o
   0  13   5          7.00         20.64        16.61 o
 -13  14   5          4.95          9.61        12.68 o
 -12  14   5         22.74         19.22        10.14 o
 -11  14   5         26.63         21.45         9.90 o
 -10  14   5          1.57          7.19         9.66 o
  -9  14   5          4.53          9.47         9.37 o
  -8  14   5          2.02         -3.82        10.19 o
  -7  14   5         36.86         28.57        11.43 o
  -6  14   5         32.18         47.12        11.60 o
  -5  14   5         24.57         30.25         9.23 o
  -4  14   5         50.92         44.00         9.01 o
  -3  14   5          4.07          0.94         9.44 o
  -2  14   5         16.93         13.77         9.22 o
  -1  14   5          2.07          6.32        13.79 o
   0  14   5          3.30         -2.85        14.62 o
 -13  15   5          2.25         12.81        16.42 o
 -12  15   5          2.44         13.10        18.60 o
 -11  15   5          9.84          9.67        11.77 o
 -10  15   5         19.10         13.21        10.49 o
  -9  15   5         10.11         16.29        11.73 o
  -8  15   5          6.74          6.50         9.37 o
  -7  15   5          3.88         -2.67         9.39 o
  -6  15   5          2.97          8.22        11.33 o
  -5  15   5          1.33         12.21        11.65 o
  -4  15   5         11.91         14.29        12.62 o
  -3  15   5          2.19         10.44        10.38 o
  -2  15   5          9.03         10.28        13.41 o
 -10  16   5          4.11         12.94        12.66 o
  -9  16   5          2.97         13.26         9.72 o
  -8  16   5          3.81         -5.60        11.46 o
  -7  16   5         16.52         18.28        14.36 o
  -6  16   5          1.20         -2.35        11.16 o
   0   0   6       8900.73       8450.12        43.54 o
   0   1   6       3809.11       3806.15        13.35 o
  -1   2   6       1599.64       1647.60        15.16 o
   0   2   6      15834.25      16225.96       118.22 o
  -2   3   6       8579.04       8896.93        62.84 o
  -1   3   6       1829.18       1799.54        14.57 o
   0   3   6        898.91        870.69         9.14 o
  -3   4   6       1597.04       1763.02        20.68 o
  -2   4   6        219.14        244.45         6.68 o
  -1   4   6        982.26        955.01        10.94 o
   0   4   6       1835.72       1827.17        20.33 o
  -4   5   6        335.00        364.47         7.58 o
  -3   5   6       2231.51       2399.96        31.28 o
  -2   5   6       1691.17       1717.92        22.98 o
  -1   5   6       2712.48       2789.60        41.22 o
   0   5   6        251.93        251.52         7.72 o
  -5   6   6         58.24         59.94         6.82 o
  -4   6   6       1614.28       1640.02        20.81 o
  -3   6   6        538.76        519.29        10.39 o
  -2   6   6       1144.83       1228.16        20.52 o
  -1   6   6       2027.73       1965.62        40.04 o
   0   6   6        127.54        108.16         7.56 o
  -6   7   6         52.92         47.62         7.11 o
  -5   7   6       1030.73       1059.65        13.77 o
  -4   7   6        912.17        921.21        12.01 o
  -3   7   6         38.59         58.45         6.73 o
  -2   7   6        275.26        288.82         7.44 o
  -1   7   6        598.09        575.49        13.42 o
   0   7   6         33.96         34.65         8.02 o
  -7   8   6        142.32        123.04         7.60 o
  -6   8   6        697.14        697.71         8.71 o
  -5   8   6        458.95        451.73         7.85 o
  -4   8   6         56.63         68.09         6.87 o
  -3   8   6        342.20        357.43         7.64 o
  -2   8   6         22.20         24.25         6.76 o
  -1   8   6         80.60         80.25         7.80 o
   0   8   6        201.56        193.25         7.98 o
  -8   9   6        107.19        116.45         8.60 o
  -7   9   6         89.46         94.95         7.94 o
  -6   9   6          2.63          8.35         7.69 o
  -5   9   6         54.10         62.68         7.24 o
  -4   9   6          1.27          6.80         7.11 o
  -3   9   6        338.90        326.45         7.97 o
  -2   9   6         14.97         17.79         7.22 o
  -1   9   6        213.04        215.67         8.77 o
   0   9   6          6.66         11.41         7.40 o
  -9  10   6         46.08         40.45         8.25 o
  -8  10   6         66.20         63.82         8.77 o
  -7  10   6         34.72         44.49         8.19 o
  -6  10   6         25.39         18.63         8.39 o
  -5  10   6        148.92        144.19         8.15 o
  -4  10   6        145.57        132.66         8.14 o
  -3  10   6          3.93         13.77         7.60 o
  -2  10   6        153.66        158.32         8.10 o
  -1  10   6         28.75         36.06         7.86 o
   0  10   6         41.80         39.57         8.24 o
 -10  11   6        151.80        152.74         9.43 o
  -9  11   6         99.35         97.50         8.60 o
  -8  11   6         67.26         65.12         8.65 o
  -7  11   6         23.16         27.62         8.00 o
  -6  11   6        131.12        141.86         8.68 o
  -5  11   6         48.56         64.94         8.17 o
  -4  11   6         90.53         83.09         7.59 o
  -3  11   6         40.52         28.43         7.47 o
  -2  11   6          3.09         11.44         8.16 o
  -1  11   6         98.47         77.66         8.62 o
   0  11   6          8.29          9.01         9.58 o
 -11  12   6         55.28         61.86         8.98 o
 -10  12   6         76.57         82.52         9.83 o
  -9  12   6         67.62         78.39         9.72 o
  -8  12   6         60.06         62.01         8.86 o
  -7  12   6         55.62         70.53         9.00 o
  -6  12   6         23.19         27.33         8.09 o
  -5  12   6          4.80          8.64         7.75 o
  -4  12   6        196.43        175.08         8.47 o
  -3  12   6        121.46        104.72         8.08 o
  -2  12   6         46.42         47.35         9.30 o
  -1  12   6         39.06         54.01         9.19 o
   0  12   6         10.67          4.22         9.55 o
 -12  13   6          1.78         17.96         9.83 o
 -11  13   6         24.05         21.48         9.33 o
 -10  13   6          0.32         14.13        11.32 o
  -9  13   6         47.46         50.23         9.87 o
  -8  13   6         17.17         19.49         9.83 o
  -7  13   6         14.62         24.12         9.21 o
  -6  13   6          1.34          3.82         8.67 o
  -5  13   6         96.42         92.64         8.58 o
  -4  13   6         22.44         23.79         8.94 o
  -3  13   6         32.28         28.94         8.18 o
  -2  13   6          6.30         12.41         9.50 o
  -1  13   6         36.93         24.94        11.59 o
   0  13   6          4.55         10.86        15.65 o
 -13  14   6          2.63         12.85        12.76 o
 -12  14   6         31.01         34.13        10.45 o
 -11  14   6         21.61         29.43        11.42 o
 -10  14   6          3.97         10.76        10.78 o
  -9  14   6         29.12         31.66         8.69 o
  -8  14   6          0.14         -0.19        10.27 o
  -7  14   6          3.28         15.41         9.24 o
  -6  14   6         29.02         14.44        11.07 o
  -5  14   6          8.50         15.77         9.05 o
  -4  14   6          3.16         16.47         8.66 o
  -3  14   6          3.75         15.38         9.49 o
  -2  14   6          2.29          7.42        11.35 o
  -1  14   6          1.58          8.41        14.62 o
   0  14   6          0.36          5.77        14.71 o
 -12  15   6         11.87         13.31        14.38 o
 -11  15   6          1.86          6.00        11.37 o
 -10  15   6          7.43         26.81        11.07 o
  -9  15   6          5.02         15.83        11.99 o
  -8  15   6         11.19         11.46        10.03 o
  -7  15   6         10.96         15.13        10.48 o
  -6  15   6         20.88         19.63        11.54 o
  -5  15   6         25.77         11.99        11.03 o
  -4  15   6          0.94          2.17        10.62 o
  -3  15   6          1.32          9.57        12.00 o
 -10  16   6          7.61         10.50        13.20 o
  -9  16   6          0.00         15.95        10.20 o
  -8  16   6          7.29          7.22        12.06 o
  -7  16   6          2.54          0.86        13.74 o
  -6  16   6          1.15         24.24        12.37 o
   0   1   7        725.95        657.91         6.17 o
  -1   2   7       1068.54       1124.83         8.34 o
   0   2   7       2994.43       3331.24        17.33 o
  -2   3   7        525.74        520.96         6.88 o
  -1   3   7        318.13        330.14         6.17 o
   0   3   7       3250.24       3231.81        26.71 o
  -3   4   7       1105.29       1168.16        10.78 o
  -2   4   7        558.69        604.90         6.83 o
  -1   4   7        515.45        560.33         6.80 o
   0   4   7       2379.16       2248.09        23.01 o
  -4   5   7       1892.44       1926.42        18.82 o
  -3   5   7        752.25        824.96         8.13 o
  -2   5   7       7329.50       7402.86        71.59 o
  -1   5   7        238.17        230.30         7.19 o
   0   5   7       1867.11       1861.86        23.42 o
  -5   6   7       1125.56       1080.90        23.33 o
  -4   6   7       3341.99       3447.78        45.77 o
  -3   6   7        157.37        167.86         6.70 o
  -2   6   7        328.13        297.49         6.25 o
  -1   6   7        936.62        928.84        18.40 o
   0   6   7       1798.12       1812.05        28.74 o
  -6   7   7        646.25        600.84         8.44 o
  -5   7   7         12.02         17.14         7.23 o
  -4   7   7       1650.14       1522.62        19.26 o
  -3   7   7        418.38        393.32         7.19 o
  -2   7   7        332.16        346.56         7.87 o
  -1   7   7         35.24         39.98         6.57 o
   0   7   7         49.69         49.91         7.08 o
  -7   8   7        262.55        233.62         7.71 o
  -6   8   7         39.15         54.63         6.81 o
  -5   8   7        109.11         91.55         6.89 o
  -4   8   7         30.15         42.02         6.86 o
  -3   8   7        113.52        116.44         6.82 o
  -2   8   7         59.33         50.37         6.65 o
  -1   8   7         59.07         60.93         7.29 o
   0   8   7       1185.87       1189.56        17.86 o
  -8   9   7        244.29        243.02         8.18 o
  -7   9   7        192.73        186.99         7.47 o
  -6   9   7         45.05         46.86         7.29 o
  -5   9   7        111.53         97.97         6.95 o
  -4   9   7        147.82        147.66         7.23 o
  -3   9   7        210.06        199.17         7.62 o
  -2   9   7         49.86         52.98         7.12 o
  -1   9   7         45.42         44.70         7.08 o
   0   9   7          5.40         13.58         7.85 o
  -9  10   7        143.78        146.03         8.57 o
  -8  10   7         24.21         32.53         8.12 o
  -7  10   7        160.26        179.40         8.17 o
  -6  10   7        154.16        159.43         8.70 o
  -5  10   7         31.99         34.37         7.17 o
  -4  10   7         15.30          9.17         7.01 o
  -3  10   7         65.30         65.74         7.48 o
  -2  10   7        271.95        257.29         7.90 o
  -1  10   7        453.72        430.15         8.42 o
   0  10   7        185.58        193.21         8.12 o
 -10  11   7         74.58         66.58         9.66 o
  -9  11   7        137.34        116.13         8.95 o
  -8  11   7        234.89        196.60         8.24 o
  -7  11   7         64.97         53.49         8.34 o
  -6  11   7        217.35        202.64         8.30 o
  -5  11   7         98.68        101.76         7.76 o
  -4  11   7         43.12         36.11         7.91 o
  -3  11   7         58.26         62.26         7.82 o
  -2  11   7         54.63         49.01         8.39 o
  -1  11   7        196.63        196.46         8.71 o
   0  11   7         10.58         15.03        10.32 o
 -11  12   7          0.96          4.77         8.63 o
 -10  12   7          8.81         13.15         8.62 o
  -9  12   7         29.65         30.99         8.78 o
  -8  12   7        126.53        109.30         8.98 o
  -7  12   7         19.92         21.19         8.11 o
  -6  12   7         83.99         82.68         8.46 o
  -5  12   7          8.33         10.45         7.69 o
  -4  12   7         12.51         18.74         7.85 o
  -3  12   7          9.73         17.81         7.73 o
  -2  12   7          8.15         12.22         9.55 o
  -1  12   7         25.48         34.65         8.47 o
   0  12   7          3.81          3.66         9.26 o
 -12  13   7         10.33         13.98         9.79 o
 -11  13   7         27.97         39.69         9.70 o
 -10  13   7         10.53         22.91        11.40 o
  -9  13   7          7.31          7.60         9.27 o
  -8  13   7         11.46         17.46        11.04 o
  -7  13   7         12.30         13.75         8.50 o
  -6  13   7         30.19         23.52        10.72 o
  -5  13   7          5.32          8.97         8.02 o
  -4  13   7          2.71          5.64         8.84 o
  -3  13   7          9.16          8.74         8.05 o
  -2  13   7          0.84          2.66        10.51 o
  -1  13   7          6.75         13.68        10.31 o
   0  13   7         25.52         22.85        10.04 o
 -13  14   7          6.43         14.59        11.12 o
 -12  14   7          5.91          7.59        10.18 o
 -11  14   7         19.53         20.96        11.31 o
 -10  14   7         16.07         33.92        11.77 o
  -9  14   7         15.51          7.88         9.62 o
  -8  14   7          5.74         12.62        10.26 o
  -7  14   7         86.19         68.04         9.64 o
  -6  14   7         92.12         90.36        10.32 o
  -5  14   7         12.53         20.10         8.91 o
  -4  14   7         12.42         16.65         9.45 o
  -3  14   7         11.37         17.31         8.67 o
  -2  14   7          3.23          4.68        12.00 o
  -1  14   7          1.73         -1.76        11.84 o
 -12  15   7          3.56          3.96        14.48 o
 -11  15   7          6.53          6.77        10.88 o
 -10  15   7          1.05          2.35        11.08 o
  -9  15   7          6.11         12.13         9.93 o
  -8  15   7          9.06         14.32         9.39 o
  -7  15   7          1.94          0.59         9.51 o
  -6  15   7          5.84          5.62        10.97 o
  -5  15   7          7.44         14.22         9.57 o
  -4  15   7          9.11         12.13         9.86 o
  -3  15   7          3.72         13.71        10.72 o
  -9  16   7         12.28         13.72        10.55 o
  -8  16   7          1.60         17.72        10.99 o
  -7  16   7          1.10         24.51        12.39 o
   0   1   8        576.53        492.23         5.72 o
  -1   2   8        248.70        271.67         5.55 o
   0   2   8       3476.51       3464.83        21.50 o
  -2   3   8       2771.06       2736.54        23.42 o
  -1   3   8        845.36        809.11         6.75 o
   0   3   8       1372.54       1395.42         7.98 o
  -3   4   8       2364.27       2438.52        23.59 o
  -2   4   8       3160.64       3002.89        22.03 o
  -1   4   8       1385.54       1610.64        11.76 o
   0   4   8       2547.06       2738.31        27.40 o
  -4   5   8        150.42        170.71         5.87 o
  -3   5   8       3849.26       3999.95        45.48 o
  -2   5   8        414.37        424.68         6.23 o
  -1   5   8        947.42       1059.20        16.74 o
   0   5   8        458.83        458.16         6.40 o
  -5   6   8        203.29        212.94         6.11 o
  -4   6   8         33.43         23.29         6.22 o
  -3   6   8         36.72         24.24         6.36 o
  -2   6   8       1537.57       1531.24        16.19 o
  -1   6   8         99.88         98.28         6.49 o
   0   6   8        195.89        211.63         6.87 o
  -6   7   8       1186.92       1186.67        20.27 o
  -5   7   8       1480.23       1406.35        17.58 o
  -4   7   8         48.93         51.75         6.04 o
  -3   7   8        238.49        242.17         6.87 o
  -2   7   8        204.47        190.24         6.53 o
  -1   7   8        637.64        686.75        13.76 o
   0   7   8         83.71         92.32         6.24 o
  -7   8   8        152.26        135.00         7.27 o
  -6   8   8        205.96        216.68         6.85 o
  -5   8   8        149.82        131.52         6.69 o
  -4   8   8        136.61        130.15         6.64 o
  -3   8   8         52.88         61.60         6.87 o
  -2   8   8         77.39         88.55         6.59 o
  -1   8   8         65.48         69.87         7.21 o
   0   8   8        409.08        386.49         8.88 o
  -8   9   8       1221.82       1229.13        13.93 o
  -7   9   8       1126.59       1079.91        14.86 o
  -6   9   8        167.20        157.48         6.92 o
  -5   9   8         91.76         81.32         6.76 o
  -4   9   8        196.58        190.34         7.36 o
  -3   9   8        107.71        101.96         7.13 o
  -2   9   8         56.49         63.89         7.30 o
  -1   9   8         42.78         55.97         7.22 o
   0   9   8        383.74        344.94         7.67 o
  -9  10   8         33.63         30.15         8.14 o
  -8  10   8         62.69         58.74         8.05 o
  -7  10   8         23.38         29.61         7.24 o
  -6  10   8        152.44        166.31         7.63 o
  -5  10   8        229.81        219.59         7.39 o
  -4  10   8         23.43         30.39         7.17 o
  -3  10   8         26.31         35.87         7.25 o
  -2  10   8         41.63         30.42         7.47 o
  -1  10   8        106.68         99.48         7.66 o
   0  10   8        133.33        131.48         7.49 o
 -10  11   8         55.80         65.20         8.99 o
  -9  11   8         86.72         91.44         7.98 o
  -8  11   8        113.03        100.88         8.62 o
  -7  11   8         56.07         55.64         7.52 o
  -6  11   8         84.46         90.27         8.25 o
  -5  11   8          8.62         10.91         7.08 o
  -4  11   8        164.01        170.09         7.74 o
  -3  11   8         41.58         52.35         7.77 o
  -2  11   8         63.36         52.87         8.03 o
  -1  11   8         63.89         59.90         8.03 o
   0  11   8         65.35         65.42         7.90 o
 -11  12   8         25.00         26.44         8.36 o
 -10  12   8         32.65         30.79         8.42 o
  -9  12   8         35.25         28.69         8.05 o
  -8  12   8         37.53         33.36         8.33 o
  -7  12   8          8.29         23.21         8.02 o
  -6  12   8          4.57          2.54         8.45 o
  -5  12   8         57.26         44.75         7.42 o
  -4  12   8          4.25          2.60         7.54 o
  -3  12   8         19.12         26.88         7.54 o
  -2  12   8         34.44         37.21         9.07 o
  -1  12   8         47.18         38.96         8.67 o
   0  12   8          8.96         14.93         7.83 o
 -12  13   8         13.17          7.48         9.75 o
 -11  13   8          1.80          9.94         9.10 o
 -10  13   8          9.12          5.47        10.36 o
  -9  13   8         24.73         39.48         9.85 o
  -8  13   8         60.88         64.27         8.19 o
  -7  13   8          1.10          8.12         8.48 o
  -6  13   8          5.18         10.03        11.05 o
  -5  13   8         68.72         65.63         8.61 o
  -4  13   8         10.11         12.08         8.76 o
  -3  13   8         22.09         33.28         8.27 o
  -2  13   8         28.80         33.51        10.61 o
  -1  13   8         17.55         24.82         9.95 o
   0  13   8          3.55          5.26         9.30 o
 -13  14   8          1.49          7.43        10.47 o
 -12  14   8          2.41          6.90        10.19 o
 -11  14   8         10.18         13.91        10.48 o
 -10  14   8          0.38         -5.42         9.92 o
  -9  14   8         52.41         49.57         9.75 o
  -8  14   8         17.55         19.83         9.62 o
  -7  14   8          1.38         11.59         9.35 o
  -6  14   8          0.20          9.93         9.82 o
  -5  14   8         10.50         17.83         9.41 o
  -4  14   8          6.21          2.54         9.67 o
  -3  14   8         30.97         35.08         8.85 o
  -2  14   8          0.67          4.46         9.01 o
  -1  14   8          1.94          7.11        10.71 o
 -12  15   8          3.50          6.63        10.71 o
 -11  15   8          5.03          6.12        11.27 o
 -10  15   8         13.15         25.99         9.89 o
  -9  15   8          1.97          7.83         9.68 o
  -8  15   8         17.37         17.68        10.30 o
  -7  15   8         16.67         13.86        10.94 o
  -6  15   8         10.43         12.35        10.13 o
  -5  15   8          8.87         18.17         9.99 o
  -4  15   8          2.46         -0.45         9.48 o
  -3  15   8          4.24          4.38         9.48 o
   0   1   9        993.94        911.24         6.31 o
  -1   2   9       2141.97       2137.29        13.49 o
   0   2   9        834.08        764.23         6.05 o
  -2   3   9       1405.93       1269.87         8.92 o
  -1   3   9       1895.79       1893.23        13.37 o
   0   3   9       2486.65       2575.82        19.95 o
  -3   4   9        280.39        259.34         5.94 o
  -2   4   9        969.82        997.19        10.17 o
  -1   4   9       2738.52       2565.45        18.98 o
   0   4   9        969.89        939.48         8.11 o
  -4   5   9        139.76        166.16         5.73 o
  -3   5   9       1285.81       1261.08        13.00 o
  -2   5   9       1045.88       1011.16        10.25 o
  -1   5   9       1271.67       1299.30        13.22 o
   0   5   9        135.84        117.20         5.91 o
  -5   6   9        253.95        212.72         6.12 o
  -4   6   9        890.75        970.98        13.27 o
  -3   6   9        529.08        509.87         6.91 o
  -2   6   9        400.92        423.54         6.28 o
  -1   6   9          2.53         11.51         5.62 o
   0   6   9        645.51        597.04         7.72 o
  -6   7   9         57.46         69.35         6.19 o
  -5   7   9        363.28        396.77         7.00 o
  -4   7   9          6.11          7.49         6.13 o
  -3   7   9         39.18         42.14         6.35 o
  -2   7   9         99.70        106.71         5.94 o
  -1   7   9        108.63        131.47         6.83 o
   0   7   9        235.37        258.91         6.74 o
  -7   8   9        370.17        355.34         7.50 o
  -6   8   9        124.10        126.19         6.70 o
  -5   8   9         15.61         16.68         6.09 o
  -4   8   9        427.57        450.99         7.36 o
  -3   8   9         75.50         92.89         6.81 o
  -2   8   9        140.12        159.02         6.69 o
  -1   8   9         68.27         76.96         6.97 o
   0   8   9         64.63         67.53         6.83 o
  -8   9   9        316.82        306.84         7.82 o
  -7   9   9        486.64        507.76         8.25 o
  -6   9   9        319.23        285.77         7.25 o
  -5   9   9         28.52         40.78         6.39 o
  -4   9   9         41.75         72.06         6.77 o
  -3   9   9         68.21         91.67         7.37 o
  -2   9   9         35.62         40.32         6.75 o
  -1   9   9          9.93         12.89         6.97 o
   0   9   9        326.34        336.77         7.39 o
  -9  10   9         28.41         26.24         7.26 o
  -8  10   9        264.11        240.46         8.11 o
  -7  10   9        146.56        134.36         6.89 o
  -6  10   9         21.60         22.73         6.63 o
  -5  10   9        152.54        152.72         7.08 o
  -4  10   9         51.06         61.31         7.57 o
  -3  10   9        285.35        267.56         7.99 o
  -2  10   9          8.31         12.98         6.88 o
  -1  10   9         66.90         67.43         7.31 o
   0  10   9        296.93        280.32         7.84 o
 -10  11   9         57.11         64.72         7.72 o
  -9  11   9         63.66         63.53         8.06 o
  -8  11   9         34.93         41.20         7.17 o
  -7  11   9         28.36         34.38         7.16 o
  -6  11   9         28.98         28.80         7.03 o
  -5  11   9        202.22        197.57         7.47 o
  -4  11   9         33.96         41.77         7.66 o
  -3  11   9         32.39         39.33         7.36 o
  -2  11   9         34.94         22.54         6.92 o
  -1  11   9         85.98         92.42         7.64 o
   0  11   9         55.02         45.34         8.27 o
 -11  12   9         32.92         25.93         8.15 o
 -10  12   9         23.47         21.65         8.43 o
  -9  12   9          1.62          2.45         8.05 o
  -8  12   9          8.20         10.85         7.42 o
  -7  12   9         11.74         21.01         7.43 o
  -6  12   9         13.72         10.09         8.02 o
  -5  12   9         45.26         53.54         7.65 o
  -4  12   9         40.99         41.27         7.77 o
  -3  12   9         26.22         26.78         7.57 o
  -2  12   9         24.89         32.26         7.72 o
  -1  12   9         22.07         25.90         7.75 o
   0  12   9          8.59         17.46         8.17 o
 -12  13   9          3.92         14.43         8.59 o
 -11  13   9          7.81          2.70         9.34 o
 -10  13   9         29.01         29.63         9.38 o
  -9  13   9         17.23         27.33         8.17 o
  -8  13   9         10.95         13.31         8.17 o
  -7  13   9         11.04         11.03         8.71 o
  -6  13   9         12.22         15.51         8.78 o
  -5  13   9         45.39         51.79         8.44 o
  -4  13   9         16.53         23.58         8.01 o
  -3  13   9          0.03          1.63         8.18 o
  -2  13   9         10.97          6.96         7.83 o
  -1  13   9         12.61          5.27         9.27 o
   0  13   9         18.76         21.23         9.30 o
 -13  14   9          3.16         14.70         9.79 o
 -12  14   9          5.38          7.01         9.68 o
 -11  14   9          4.45          8.66         9.75 o
 -10  14   9         18.97         24.32         9.48 o
  -9  14   9          4.89          7.81         9.70 o
  -8  14   9         42.63         44.21         9.95 o
  -7  14   9          4.47          9.36         9.10 o
  -6  14   9          7.02         15.70         9.81 o
  -5  14   9          5.02          6.52        10.16 o
  -4  14   9          3.82         10.87         8.92 o
  -3  14   9          3.34          2.83         8.65 o
  -2  14   9          1.11          9.85         8.70 o
  -1  14   9          6.92         14.94         9.97 o
 -11  15   9          5.97          4.68         9.96 o
 -10  15   9          1.77          8.03        10.21 o
  -9  15   9          1.26         10.60         9.76 o
  -8  15   9          0.29         10.10        10.26 o
  -7  15   9          8.10          3.95        10.20 o
  -6  15   9          0.88          8.66         9.83 o
  -5  15   9          8.89         14.80         9.74 o
  -4  15   9          6.29          5.12         9.50 o
   0   1  10        116.97        116.49         4.67 o
  -1   2  10        583.44        651.28         6.72 o
   0   2  10        746.83        771.98         5.83 o
  -2   3  10       1076.15       1139.75        11.07 o
  -1   3  10        674.30        769.67         6.08 o
   0   3  10       2791.23       2753.40        21.80 o
  -3   4  10        208.07        241.61         5.61 o
  -2   4  10       2175.61       2233.83        21.76 o
  -1   4  10       2551.47       2612.09        21.66 o
   0   4  10        145.91        149.84         5.52 o
  -4   5  10        125.49        115.32         5.41 o
  -3   5  10        981.15        926.46         9.94 o
  -2   5  10         85.30        100.13         5.26 o
  -1   5  10       1082.13       1163.44        10.76 o
   0   5  10         97.76        111.22         5.61 o
  -5   6  10        158.70        149.40         6.22 o
  -4   6  10        978.79        930.85         8.06 o
  -3   6  10        802.27        784.49        10.26 o
  -2   6  10        337.69        369.24         5.99 o
  -1   6  10       1424.08       1422.00        15.14 o
   0   6  10        494.47        469.32         7.13 o
  -6   7  10         40.66         33.97         5.97 o
  -5   7  10          2.49          7.54         5.92 o
  -4   7  10        608.31        587.92         6.97 o
  -3   7  10         36.18         40.60         5.46 o
  -2   7  10        363.33        356.16         7.08 o
  -1   7  10        229.24        223.47         6.12 o
   0   7  10          8.37         14.06         5.89 o
  -7   8  10         28.72         32.54         6.22 o
  -6   8  10        277.67        308.45         6.27 o
  -5   8  10         17.57         23.22         5.83 o
  -4   8  10       1270.35       1210.20        13.97 o
  -3   8  10         17.32         14.64         6.63 o
  -2   8  10         80.33         81.71         6.37 o
  -1   8  10        200.77        193.61         6.85 o
   0   8  10        115.98        113.51         6.98 o
  -8   9  10        112.65        121.74         6.44 o
  -7   9  10          1.41          9.87         6.31 o
  -6   9  10         46.97         50.23         6.77 o
  -5   9  10        306.60        315.93         7.69 o
  -4   9  10        138.72        148.98         7.11 o
  -3   9  10        123.57        120.96         7.31 o
  -2   9  10         88.78         86.13         6.38 o
  -1   9  10        232.86        222.32         7.42 o
   0   9  10        199.10        205.20         7.10 o
  -9  10  10        118.56        120.63         7.18 o
  -8  10  10        291.76        272.67         6.88 o
  -7  10  10        319.67        279.41         7.73 o
  -6  10  10         48.98         57.52         6.64 o
  -5  10  10        242.91        220.77         7.36 o
  -4  10  10        230.23        233.90         7.69 o
  -3  10  10         14.12         26.76         7.36 o
  -2  10  10        170.40        173.04         6.91 o
  -1  10  10        130.55        126.31         7.26 o
   0  10  10         86.54         87.21         7.17 o
 -10  11  10          8.70          9.08         7.01 o
  -9  11  10         12.15          9.87         6.69 o
  -8  11  10         33.77         35.22         7.26 o
  -7  11  10          5.84          9.56         6.99 o
  -6  11  10         41.78         47.77         7.31 o
  -5  11  10        160.57        164.17         7.62 o
  -4  11  10        153.41        158.57         7.61 o
  -3  11  10         73.37         86.38         7.65 o
  -2  11  10          8.90         16.16         7.02 o
  -1  11  10         10.54         13.64         7.32 o
   0  11  10          8.93         16.02         7.50 o
 -11  12  10          4.06          6.28         7.58 o
 -10  12  10         19.49         21.11         7.23 o
  -9  12  10          7.41         13.74         7.46 o
  -8  12  10         10.21          6.57         7.83 o
  -7  12  10         26.96         30.00         7.65 o
  -6  12  10         20.04         13.73         7.39 o
  -5  12  10         59.25         58.70         7.61 o
  -4  12  10         61.06         54.50         8.15 o
  -3  12  10         20.59         22.64         7.81 o
  -2  12  10         11.40         16.79         7.47 o
  -1  12  10          4.19          0.42         7.68 o
   0  12  10          6.60         12.46         7.99 o
 -12  13  10         18.95         14.72         9.05 o
 -11  13  10         15.37         22.73         7.61 o
 -10  13  10         36.56         37.93         8.34 o
  -9  13  10         13.97         21.28         8.24 o
  -8  13  10          1.29         11.10         7.99 o
  -7  13  10         13.43         11.05         8.06 o
  -6  13  10         13.16         23.67         8.52 o
  -5  13  10          9.82          5.18         8.27 o
  -4  13  10         21.68         25.12         8.55 o
  -3  13  10         21.47         25.13         8.33 o
  -2  13  10         13.24         20.17         8.00 o
  -1  13  10          0.33          4.57         8.76 o
   0  13  10          1.37          7.52         8.77 o
 -12  14  10          2.28          9.30         8.65 o
 -11  14  10          2.60          2.69         8.27 o
 -10  14  10          7.09          9.01         8.88 o
  -9  14  10          3.03         18.05         8.99 o
  -8  14  10          9.36          8.24         9.20 o
  -7  14  10         16.78         23.56         9.19 o
  -6  14  10         14.68         18.43         9.15 o
  -5  14  10          8.50         21.27         8.71 o
  -4  14  10         17.20         29.70         8.75 o
  -3  14  10          5.53         12.55         8.19 o
  -2  14  10          3.18          9.02         9.12 o
 -11  15  10          3.04         14.81        10.60 o
 -10  15  10         37.26         46.15        10.16 o
  -9  15  10          4.76         18.62        10.60 o
  -8  15  10          2.99          1.08        11.37 o
  -7  15  10          1.25          7.24        10.15 o
  -6  15  10          3.24          8.63        10.47 o
  -5  15  10          3.14         20.08         9.76 o
  -4  15  10          0.04         10.36         9.36 o
   0   1  11        737.52        654.81         5.52 o
  -1   2  11       2151.65       2138.75        13.35 o
   0   2  11        364.00        370.46         4.90 o
  -2   3  11       1483.27       1485.69         8.64 o
  -1   3  11        506.72        517.24         5.48 o
   0   3  11        165.68        160.91         4.93 o
  -3   4  11       1591.46       1599.27        13.10 o
  -2   4  11        389.65        452.50         5.76 o
  -1   4  11         12.05          7.24         4.72 o
   0   4  11         81.72         93.89         5.01 o
  -4   5  11        138.82        119.56         5.91 o
  -3   5  11        553.96        589.63         6.21 o
  -2   5  11        458.82        445.74         5.95 o
  -1   5  11        281.83        332.14         5.67 o
   0   5  11       2086.71       1964.44        19.89 o
  -5   6  11        217.90        195.39         5.85 o
  -4   6  11         57.35         47.34         5.77 o
  -3   6  11        491.25        492.16         6.28 o
  -2   6  11        182.58        174.24         5.77 o
  -1   6  11        627.91        573.97         7.84 o
   0   6  11        228.13        236.99         6.08 o
  -6   7  11        727.19        722.57         8.12 o
  -5   7  11        167.67        183.00         6.24 o
  -4   7  11        526.68        559.18         7.46 o
  -3   7  11          9.20         17.56         5.53 o
  -2   7  11        286.29        291.30         6.39 o
  -1   7  11        375.40        389.14         6.37 o
   0   7  11        486.73        463.61         9.70 o
  -7   8  11        116.33        126.89         6.36 o
  -6   8  11        424.33        443.07         6.78 o
  -5   8  11        570.79        566.53         9.98 o
  -4   8  11       1434.19       1430.72        21.05 o
  -3   8  11        498.35        474.04         6.36 o
  -2   8  11        189.79        200.55         6.40 o
  -1   8  11        160.36        165.14         6.33 o
   0   8  11         59.19         73.19         6.06 o
  -8   9  11         66.20         75.63         6.47 o
  -7   9  11        173.85        178.98         6.31 o
  -6   9  11        368.70        372.85         6.79 o
  -5   9  11        251.12        248.41         6.23 o
  -4   9  11         64.39         75.53         6.79 o
  -3   9  11         43.96         45.32         6.44 o
  -2   9  11        139.64        141.56         6.26 o
  -1   9  11         36.71         40.85         6.11 o
   0   9  11         80.32         86.29         6.33 o
  -9  10  11         22.29         21.02         6.45 o
  -8  10  11         57.40         62.29         6.48 o
  -7  10  11         64.06         62.28         6.43 o
  -6  10  11        106.50         95.16         6.37 o
  -5  10  11          6.06          3.32         6.70 o
  -4  10  11         33.45         26.48         7.37 o
  -3  10  11         82.27         73.16         7.32 o
  -2  10  11         48.83         58.27         6.82 o
  -1  10  11          1.46         10.32         6.78 o
   0  10  11         17.53         14.70         6.69 o
 -10  11  11         13.42         19.12         6.96 o
  -9  11  11          0.87          3.00         6.63 o
  -8  11  11         16.34         15.52         6.23 o
  -7  11  11         16.45         20.48         6.55 o
  -6  11  11          8.21          4.16         6.73 o
  -5  11  11         46.16         40.94         7.15 o
  -4  11  11        221.23        226.28         7.75 o
  -3  11  11         75.48         79.78         7.81 o
  -2  11  11         26.66         32.07         7.09 o
  -1  11  11         43.34         45.03         7.35 o
   0  11  11          6.67         16.99         7.36 o
 -11  12  11          4.12          8.45         7.25 o
 -10  12  11          9.29         10.97         7.14 o
  -9  12  11         26.25         23.21         6.88 o
  -8  12  11          9.80         19.40         7.04 o
  -7  12  11         68.61         63.89         7.38 o
  -6  12  11          4.08         15.54         7.80 o
  -5  12  11         13.75         16.50         7.32 o
  -4  12  11         28.34         30.17         7.71 o
  -3  12  11         22.96         18.14         7.54 o
  -2  12  11         39.93         40.56         7.45 o
  -1  12  11         32.05         43.07         7.62 o
   0  12  11          0.51         -1.12         8.24 o
 -12  13  11          0.14          2.88         8.21 o
 -11  13  11          6.95          9.25         7.89 o
 -10  13  11         33.02         38.35         7.89 o
  -9  13  11         40.09         42.02         7.74 o
  -8  13  11         21.33         30.46         8.28 o
  -7  13  11         19.54         27.81         8.40 o
  -6  13  11          6.12         14.57         8.18 o
  -5  13  11         32.58         32.52         7.60 o
  -4  13  11         31.63         27.74         8.13 o
  -3  13  11         28.57         21.34         8.18 o
  -2  13  11          7.50         11.14         7.88 o
  -1  13  11         11.84         12.19         8.63 o
   0  13  11          1.24          8.88         9.15 o
 -12  14  11          1.90         10.09         9.00 o
 -11  14  11         12.46         17.35         8.57 o
 -10  14  11          3.69          8.23         8.54 o
  -9  14  11         11.01         12.89         8.78 o
  -8  14  11         22.59         23.53         9.44 o
  -7  14  11         27.28         31.00         8.87 o
  -6  14  11         52.97         57.19         9.26 o
  -5  14  11          1.68          2.91         8.56 o
  -4  14  11          1.11          8.65         8.82 o
  -3  14  11          5.45         14.95         8.59 o
  -2  14  11          3.55         13.39         8.95 o
 -10  15  11          4.41          8.16         9.40 o
  -9  15  11         17.48          4.27        10.33 o
  -8  15  11         18.64         14.12         9.90 o
  -7  15  11         15.15         19.32        10.36 o
  -6  15  11          1.40          4.07         9.85 o
  -5  15  11          2.43          0.04        10.28 o
   0   0  12      16655.26      16112.85       180.50 o
   0   1  12        247.85        247.61         4.58 o
  -1   2  12        476.48        480.34         4.91 o
   0   2  12       1540.19       1495.85         9.93 o
  -2   3  12        213.01        230.48         4.75 o
  -1   3  12         23.23         31.26         4.31 o
   0   3  12        384.90        390.62         5.26 o
  -3   4  12        244.51        231.78         5.08 o
  -2   4  12        177.18        169.57         5.02 o
  -1   4  12         72.50         83.89         4.78 o
   0   4  12        127.52        127.56         5.06 o
  -4   5  12        538.53        524.61         6.45 o
  -3   5  12        174.35        179.71         5.35 o
  -2   5  12        155.84        166.08         5.18 o
  -1   5  12        436.45        427.97         5.66 o
   0   5  12        475.88        450.55         6.02 o
  -5   6  12        537.62        535.45         8.36 o
  -4   6  12         63.25         54.89         5.13 o
  -3   6  12        422.20        380.81         6.09 o
  -2   6  12         13.27          8.88         5.22 o
  -1   6  12        433.77        378.90         5.75 o
   0   6  12        246.66        254.42         6.17 o
  -6   7  12        961.91        901.54        11.21 o
  -5   7  12         12.39         23.41         5.65 o
  -4   7  12        104.47         98.39         5.48 o
  -3   7  12        352.19        308.35         6.03 o
  -2   7  12         63.19         59.87         6.00 o
  -1   7  12        206.44        186.69         5.67 o
   0   7  12        761.31        760.82        12.80 o
  -7   8  12        304.68        323.75         6.89 o
  -6   8  12        159.32        176.01         6.13 o
  -5   8  12        719.11        682.29         6.96 o
  -4   8  12         65.94         54.45         6.20 o
  -3   8  12        172.44        187.22         6.04 o
  -2   8  12         12.57         14.37         5.89 o
  -1   8  12         65.06         50.40         5.64 o
   0   8  12        125.60        117.06         6.24 o
  -8   9  12         44.32         42.76         6.33 o
  -7   9  12        160.74        159.88         6.14 o
  -6   9  12        158.03        155.37         6.23 o
  -5   9  12         47.04         42.83         6.17 o
  -4   9  12          8.71         13.68         6.65 o
  -3   9  12        243.23        242.88         6.46 o
  -2   9  12         95.35         98.92         5.95 o
  -1   9  12         92.65         92.03         6.04 o
   0   9  12        261.16        250.71         6.74 o
  -9  10  12        135.79        143.03         6.81 o
  -8  10  12         90.16         85.89         6.61 o
  -7  10  12         18.14         15.56         6.16 o
  -6  10  12         43.21         30.94         5.92 o
  -5  10  12        111.77        120.01         6.29 o
  -4  10  12         45.88         35.94         6.73 o
  -3  10  12        306.44        290.70         7.06 o
  -2  10  12         12.38         19.55         6.15 o
  -1  10  12         16.45         27.09         6.26 o
   0  10  12         15.13         20.34         6.81 o
 -10  11  12          7.76          9.19         6.80 o
  -9  11  12         43.72         45.15         6.66 o
  -8  11  12         40.46         41.90         6.40 o
  -7  11  12         24.60         23.72         6.46 o
  -6  11  12          7.51         15.47         6.98 o
  -5  11  12         98.60         83.77         6.80 o
  -4  11  12         15.41         22.49         7.23 o
  -3  11  12          7.22         17.91         6.78 o
  -2  11  12         51.79         50.50         6.69 o
  -1  11  12          2.42          8.26         6.39 o
   0  11  12         61.77         59.44         7.59 o
 -11  12  12         14.26         19.84         7.00 o
 -10  12  12          9.24         15.20         7.19 o
  -9  12  12         23.11         25.81         6.71 o
  -8  12  12         10.95         11.56         6.88 o
  -7  12  12         13.25         18.86         6.71 o
  -6  12  12        102.52         97.78         7.15 o
  -5  12  12         90.36         73.91         7.10 o
  -4  12  12          9.39         14.97         7.76 o
  -3  12  12          6.43         18.67         7.75 o
  -2  12  12          3.79          7.32         6.91 o
  -1  12  12          2.75          7.08         7.10 o
   0  12  12         30.90         33.01         7.84 o
 -12  13  12          1.08         13.01         8.56 o
 -11  13  12          3.27         10.61         7.86 o
 -10  13  12          3.55          6.41         7.75 o
  -9  13  12         24.51         29.59         7.73 o
  -8  13  12         17.96         22.24         7.75 o
  -7  13  12          6.08         10.80         7.72 o
  -6  13  12         49.73         57.62         8.47 o
  -5  13  12         29.73         31.46         8.04 o
  -4  13  12         12.42         21.42         8.21 o
  -3  13  12         11.17         19.87         7.85 o
  -2  13  12          0.10          9.87         7.36 o
  -1  13  12         14.65         20.57         7.71 o
   0  13  12          0.63          4.43         8.11 o
 -12  14  12         12.22         11.49         8.59 o
 -11  14  12         13.03         16.73         8.51 o
 -10  14  12          4.93         10.59         8.57 o
  -9  14  12         13.41         14.57         8.33 o
  -8  14  12          4.81          8.52         8.72 o
  -7  14  12         28.14         31.46         8.23 o
  -6  14  12          5.12          4.01         8.92 o
  -5  14  12          3.05         10.26         8.70 o
  -4  14  12          5.88          2.70         8.80 o
  -3  14  12          4.36          3.85         8.49 o
  -2  14  12          1.20          7.30         8.05 o
  -9  15  12          6.02          7.53         9.49 o
  -8  15  12          6.82          2.67         8.56 o
  -7  15  12          8.16         14.67        10.25 o
  -6  15  12          4.86         -1.21         9.90 o
   0   1  13         92.76        103.92         4.19 o
  -1   2  13        446.03        431.16         4.86 o
   0   2  13        504.27        528.88         4.94 o
  -2   3  13        130.58        147.16         4.64 o
  -1   3  13         61.39         64.07         4.41 o
   0   3  13        392.76        376.38         5.11 o
  -3   4  13        542.73        546.34         5.90 o
  -2   4  13        894.58        921.96         8.94 o
  -1   4  13         90.98        100.78         4.91 o
   0   4  13        440.50        477.12         7.53 o
  -4   5  13        137.81        122.62         5.74 o
  -3   5  13         71.13         78.29         5.32 o
  -2   5  13        478.05        448.92         5.67 o
  -1   5  13         29.14         33.62         5.05 o
   0   5  13        421.36        430.84         5.75 o
  -5   6  13        113.69        125.18         5.68 o
  -4   6  13        221.57        233.02         5.57 o
  -3   6  13        197.96        209.67         5.84 o
  -2   6  13        267.21        237.81         5.47 o
  -1   6  13        185.14        175.37         5.44 o
   0   6  13         44.88         52.47         5.42 o
  -6   7  13         58.36         62.25         5.98 o
  -5   7  13         28.19         43.99         5.45 o
  -4   7  13        146.13        145.53         5.72 o
  -3   7  13        102.18        105.29         5.38 o
  -2   7  13         91.32         88.17         5.29 o
  -1   7  13         76.69         78.96         5.69 o
   0   7  13         18.22         26.03         5.95 o
  -7   8  13        289.89        299.51         6.65 o
  -6   8  13        104.79        105.83         5.95 o
  -5   8  13         84.07         97.90         5.88 o
  -4   8  13        418.39        408.61         7.35 o
  -3   8  13        159.12        161.58         5.86 o
  -2   8  13         24.98         26.36         5.46 o
  -1   8  13         76.47         69.67         5.82 o
   0   8  13        330.52        314.84         7.20 o
  -8   9  13        256.83        244.74         6.76 o
  -7   9  13        160.45        155.87         6.10 o
  -6   9  13        395.18        406.40         7.03 o
  -5   9  13          3.52          3.02         5.98 o
  -4   9  13          2.57          8.36         6.08 o
  -3   9  13        157.99        153.98         6.41 o
  -2   9  13         31.76         36.82         5.94 o
  -1   9  13         45.17         43.91         5.86 o
   0   9  13         91.54         80.57         6.85 o
  -9  10  13         25.08         24.18         6.66 o
  -8  10  13         69.83         70.68         6.29 o
  -7  10  13         54.95         49.57         6.55 o
  -6  10  13        157.66        151.39         6.45 o
  -5  10  13        164.60        146.64         6.63 o
  -4  10  13        129.86        142.03         7.23 o
  -3  10  13          5.07         10.75         6.74 o
  -2  10  13          6.41         12.58         6.06 o
  -1  10  13         14.99         23.59         6.27 o
   0  10  13          1.28         10.55         6.58 o
 -10  11  13         15.09         19.79         7.05 o
  -9  11  13         82.44         71.99         7.03 o
  -8  11  13         38.90         46.59         6.55 o
  -7  11  13         55.90         49.16         6.60 o
  -6  11  13         27.90         28.41         6.39 o
  -5  11  13          5.93          8.24         6.72 o
  -4  11  13        177.69        168.63         7.35 o
  -3  11  13          4.61         15.26         6.77 o
  -2  11  13         30.22         31.58         6.36 o
  -1  11  13         15.40         20.23         6.57 o
   0  11  13          6.30         11.51         6.99 o
 -11  12  13         18.55         18.94         7.05 o
 -10  12  13          9.46         13.88         7.12 o
  -9  12  13         12.50         16.49         6.86 o
  -8  12  13          1.14          6.94         6.69 o
  -7  12  13          5.17          7.12         7.21 o
  -6  12  13         47.80         47.88         7.02 o
  -5  12  13         29.21         28.34         7.18 o
  -4  12  13         19.26         21.27         7.25 o
  -3  12  13          9.61         12.49         7.12 o
  -2  12  13         10.10         11.27         7.13 o
  -1  12  13         15.58         19.55         7.02 o
   0  12  13          6.51         21.05         7.75 o
 -12  13  13          0.90          3.13         8.56 o
 -11  13  13          6.01         13.67         7.65 o
 -10  13  13         12.19         16.88         7.71 o
  -9  13  13         17.58         14.87         7.44 o
  -8  13  13         14.08         12.78         7.59 o
  -7  13  13         20.17         27.79         7.40 o
  -6  13  13         10.67         15.10         7.35 o
  -5  13  13          7.19          9.91         7.31 o
  -4  13  13         11.41         21.26         7.91 o
  -3  13  13          9.28         14.44         7.47 o
  -2  13  13          2.60         12.08         7.50 o
  -1  13  13          9.77          8.87         7.82 o
 -11  14  13          4.13          7.35         8.56 o
 -10  14  13          0.77         11.50         8.11 o
  -9  14  13         14.93         10.29         8.18 o
  -8  14  13          1.20          4.68         8.06 o
  -7  14  13          2.46         12.25         8.20 o
  -6  14  13          7.95         11.03         7.97 o
  -5  14  13         22.30         16.09         8.15 o
  -4  14  13         18.14         22.76         8.29 o
  -3  14  13          3.60          9.87         8.12 o
   0   1  14        198.56        200.87         4.53 o
  -1   2  14        945.62       1000.26         5.75 o
   0   2  14        475.25        417.22         4.92 o
  -2   3  14        462.81        428.39         5.22 o
  -1   3  14        140.34        117.55         4.69 o
   0   3  14         58.57         54.87         4.52 o
  -3   4  14        108.13        102.23         4.60 o
  -2   4  14         34.31         32.74         4.86 o
  -1   4  14        103.56        118.87         4.91 o
   0   4  14        208.74        195.15         5.18 o
  -4   5  14        112.17        113.28         5.36 o
  -3   5  14        842.91        823.94         6.31 o
  -2   5  14        402.62        427.00         5.56 o
  -1   5  14         96.37         97.74         5.03 o
   0   5  14         77.53         83.67         5.18 o
  -5   6  14         28.63         37.60         5.71 o
  -4   6  14         54.21         63.82         5.14 o
  -3   6  14        191.48        165.53         5.63 o
  -2   6  14        171.52        171.77         5.29 o
  -1   6  14         76.11         81.54         5.27 o
   0   6  14        108.12        106.80         5.70 o
  -6   7  14        573.98        559.75         6.85 o
  -5   7  14        405.47        371.44         6.47 o
  -4   7  14        141.22        152.10         5.58 o
  -3   7  14        120.55        114.07         5.41 o
  -2   7  14        184.40        178.58         5.68 o
  -1   7  14        438.04        463.00         6.01 o
   0   7  14         30.94         31.22         5.50 o
  -7   8  14        337.37        318.17         6.64 o
  -6   8  14        140.24        152.22         5.98 o
  -5   8  14        281.74        285.76         6.31 o
  -4   8  14        481.75        461.75         7.00 o
  -3   8  14         91.15         92.12         5.87 o
  -2   8  14        464.63        506.93         9.15 o
  -1   8  14          4.77          7.03         5.59 o
   0   8  14         52.39         44.04         5.69 o
  -8   9  14         52.53         60.97         6.18 o
  -7   9  14         88.96         86.85         6.21 o
  -6   9  14        121.21        122.93         6.22 o
  -5   9  14        299.61        304.48         6.44 o
  -4   9  14        141.78        146.31         6.52 o
  -3   9  14         30.68         32.07         6.27 o
  -2   9  14         32.94         35.22         5.95 o
  -1   9  14         37.81         38.74         6.09 o
   0   9  14          4.67          5.58         6.05 o
  -9  10  14          8.19          9.65         6.59 o
  -8  10  14          6.69         11.82         6.47 o
  -7  10  14         42.70         39.44         6.37 o
  -6  10  14         51.63         47.73         6.39 o
  -5  10  14         74.53         56.20         6.31 o
  -4  10  14         61.37         66.96         7.00 o
  -3  10  14          7.13         14.00         6.70 o
  -2  10  14         62.83         61.03         5.99 o
  -1  10  14         54.30         54.07         6.13 o
   0  10  14         27.02         29.43         6.52 o
 -10  11  14         13.20         14.68         6.97 o
  -9  11  14         17.47         21.19         6.60 o
  -8  11  14         22.99         24.70         6.69 o
  -7  11  14         20.66         21.63         6.68 o
  -6  11  14         11.73         13.44         6.62 o
  -5  11  14         10.64         16.64         6.53 o
  -4  11  14          8.04          7.82         6.96 o
  -3  11  14         45.79         52.60         6.70 o
  -2  11  14          3.35         11.76         6.39 o
  -1  11  14         37.76         40.74         6.26 o
   0  11  14         17.55         17.49         6.96 o
 -11  12  14          1.92         10.83         7.18 o
 -10  12  14         11.90         20.77         7.26 o
  -9  12  14         13.69         11.73         6.93 o
  -8  12  14         32.97         33.64         7.07 o
  -7  12  14         50.88         49.60         6.80 o
  -6  12  14          9.37         13.64         7.45 o
  -5  12  14          8.19         16.46         7.10 o
  -4  12  14         14.72         16.37         7.34 o
  -3  12  14         11.95         14.55         7.12 o
  -2  12  14          5.82         13.27         6.70 o
  -1  12  14          2.90         12.96         7.22 o
   0  12  14          4.69         10.48         7.35 o
 -12  13  14          1.41         10.71         8.22 o
 -11  13  14          1.50          6.32         7.76 o
 -10  13  14          0.16          8.42         7.62 o
  -9  13  14         11.21         11.75         7.20 o
  -8  13  14          0.56          6.13         7.58 o
  -7  13  14        107.80         80.53         7.65 o
  -6  13  14         12.63         19.51         7.54 o
  -5  13  14         67.34         61.60         7.78 o
  -4  13  14          7.32         15.25         7.68 o
  -3  13  14         17.98         21.82         7.46 o
  -2  13  14          6.60         16.70         8.05 o
  -1  13  14          1.53          5.27         7.59 o
 -10  14  14          5.38         13.92         8.47 o
  -9  14  14         13.22         11.47         8.34 o
  -8  14  14         11.87         15.10         8.64 o
  -7  14  14          3.98          1.61         8.09 o
  -6  14  14         21.41         27.18         8.05 o
  -5  14  14          1.24         13.83         7.91 o
  -4  14  14          5.51         12.45         8.02 o
   0   1  15        425.79        414.27         4.93 o
  -1   2  15         40.61         64.27         4.42 o
   0   2  15        397.71        371.91         4.87 o
  -2   3  15        289.93        296.86         4.88 o
  -1   3  15         23.25         23.16         4.45 o
   0   3  15        136.60        123.11         4.92 o
  -3   4  15        670.46        651.82         6.03 o
  -2   4  15         20.49         19.62         4.60 o
  -1   4  15        132.41        117.42         4.73 o
   0   4  15        284.78        252.61         5.30 o
  -4   5  15        198.48        198.80         5.59 o
  -3   5  15         23.01         19.00         4.55 o
  -2   5  15        597.84        621.14         8.59 o
  -1   5  15         37.17         40.99         4.82 o
   0   5  15          3.31         11.66         5.02 o
  -5   6  15        192.20        184.44         5.74 o
  -4   6  15         20.13         32.38         5.58 o
  -3   6  15         25.32         37.52         5.30 o
  -2   6  15        138.31        132.15         5.30 o
  -1   6  15        589.68        540.96         6.27 o
   0   6  15         90.45         84.98         5.55 o
  -6   7  15         12.05         13.52         5.53 o
  -5   7  15         67.32         64.85         5.63 o
  -4   7  15         16.54         21.66         5.26 o
  -3   7  15        129.23        113.70         5.26 o
  -2   7  15        501.96        470.28         6.25 o
  -1   7  15        749.31        748.03         7.44 o
   0   7  15         92.10         90.01         5.54 o
  -7   8  15         48.22         43.91         5.97 o
  -6   8  15        205.68        204.42         6.22 o
  -5   8  15         34.83         32.29         5.79 o
  -4   8  15        150.83        142.99         6.00 o
  -3   8  15        241.23        209.59         5.78 o
  -2   8  15        389.94        390.93         6.24 o
  -1   8  15        117.72        104.62         5.60 o
   0   8  15        109.59        111.81         5.93 o
  -8   9  15         33.90         43.01         6.35 o
  -7   9  15        314.59        322.57         6.60 o
  -6   9  15         99.73         93.96         5.83 o
  -5   9  15         36.43         57.19         6.31 o
  -4   9  15        158.49        170.32         6.35 o
  -3   9  15         80.90         71.40         6.05 o
  -2   9  15         59.79         62.82         5.92 o
  -1   9  15         29.44         31.39         5.90 o
   0   9  15         11.29         17.62         6.23 o
  -9  10  15         42.26         42.21         6.53 o
  -8  10  15         17.37         16.60         6.22 o
  -7  10  15         53.81         59.78         6.39 o
  -6  10  15          9.31         16.32         6.36 o
  -5  10  15          6.55         13.02         6.41 o
  -4  10  15         64.62         62.62         7.08 o
  -3  10  15         29.42         31.70         6.16 o
  -2  10  15          4.96          6.48         6.18 o
  -1  10  15         10.85         16.92         6.12 o
   0  10  15         17.30         22.60         6.51 o
 -10  11  15          0.06          4.92         7.04 o
  -9  11  15         12.06         13.46         6.55 o
  -8  11  15         35.36         31.12         6.58 o
  -7  11  15          1.67          4.92         6.81 o
  -6  11  15        233.02        220.29         6.93 o
  -5  11  15          7.13         13.69         6.68 o
  -4  11  15         29.13         33.18         7.25 o
  -3  11  15          1.81          3.99         6.85 o
  -2  11  15         12.68         17.68         6.48 o
  -1  11  15          3.09          5.72         6.45 o
   0  11  15          8.88          9.94         7.38 o
 -11  12  15          0.23          7.31         7.34 o
 -10  12  15         10.09         14.45         7.15 o
  -9  12  15         14.06         19.83         7.12 o
  -8  12  15         18.03         14.79         7.17 o
  -7  12  15         16.18         16.86         7.20 o
  -6  12  15         80.26         81.26         7.13 o
  -5  12  15         11.19         23.29         7.06 o
  -4  12  15          9.13         11.04         6.87 o
  -3  12  15          5.54          5.43         7.04 o
  -2  12  15         39.42         50.67         7.04 o
  -1  12  15          5.15          8.92         7.06 o
   0  12  15          0.23          7.72         7.22 o
 -11  13  15          5.47         13.42         7.80 o
 -10  13  15         22.66         28.79         7.92 o
  -9  13  15          2.51         12.22         7.50 o
  -8  13  15          4.23          8.25         7.47 o
  -7  13  15         22.05         22.93         8.19 o
  -6  13  15         20.76         13.16         7.84 o
  -5  13  15          3.97         10.41         7.80 o
  -4  13  15         13.29         11.49         7.38 o
  -3  13  15          2.67         11.95         7.45 o
  -2  13  15          7.75          9.32         8.25 o
  -9  14  15         10.36         13.38         8.37 o
  -8  14  15         13.81         18.56         8.33 o
  -7  14  15          8.09          9.98         8.08 o
  -6  14  15          2.64          2.96         8.48 o
  -5  14  15          4.12          5.28         8.08 o
   0   1  16         93.75         86.55         4.27 o
  -1   2  16         69.33         85.38         4.43 o
   0   2  16       1057.02       1003.74         6.68 o
  -2   3  16        179.49        188.91         4.78 o
  -1   3  16        150.10        160.77         4.82 o
   0   3  16        410.59        409.80         5.34 o
  -3   4  16        209.12        199.62         4.95 o
  -2   4  16          3.57         12.80         4.59 o
  -1   4  16         58.70         63.82         4.72 o
   0   4  16        155.91        153.35         4.84 o
  -4   5  16        143.40        139.30         5.03 o
  -3   5  16         72.20         89.54         4.86 o
  -2   5  16        167.87        170.47         5.02 o
  -1   5  16        107.28         94.08         5.21 o
   0   5  16         98.87        114.47         5.79 o
  -5   6  16         49.56         58.32         5.48 o
  -4   6  16         41.73         40.83         5.12 o
  -3   6  16        242.30        230.38         5.55 o
  -2   6  16        214.68        186.74         5.41 o
  -1   6  16        403.02        422.98         6.20 o
   0   6  16        536.63        553.08         6.52 o
  -6   7  16          6.59         12.96         5.62 o
  -5   7  16        168.49        160.72         5.79 o
  -4   7  16        444.07        443.42         6.40 o
  -3   7  16        340.13        347.45         6.35 o
  -2   7  16        241.83        240.82         5.94 o
  -1   7  16         74.50         69.97         5.80 o
   0   7  16        270.14        266.86         6.03 o
  -7   8  16          5.39          4.86         5.55 o
  -6   8  16          0.22          0.69         5.69 o
  -5   8  16         71.88         71.01         5.97 o
  -4   8  16         56.76         53.48         5.99 o
  -3   8  16        257.67        221.76         5.90 o
  -2   8  16         84.31         75.19         5.49 o
  -1   8  16         54.36         64.19         5.50 o
   0   8  16          5.26         13.47         5.59 o
  -8   9  16         34.86         34.21         6.16 o
  -7   9  16        159.76        151.92         6.28 o
  -6   9  16         59.44         58.85         6.12 o
  -5   9  16         23.67         18.89         5.82 o
  -4   9  16         68.65         75.64         6.63 o
  -3   9  16        159.93        147.73         6.19 o
  -2   9  16          2.48          6.36         5.89 o
  -1   9  16         46.34         45.98         6.01 o
   0   9  16         11.35         14.48         6.27 o
  -9  10  16         68.94         69.01         6.47 o
  -8  10  16          2.57          7.32         6.50 o
  -7  10  16          9.05         21.99         6.14 o
  -6  10  16         36.09         37.72         6.33 o
  -5  10  16         90.21         87.69         6.46 o
  -4  10  16         92.28         92.30         6.52 o
  -3  10  16         38.82         43.17         6.44 o
  -2  10  16         19.87         24.83         5.95 o
  -1  10  16         10.30         19.51         6.50 o
   0  10  16         44.62         39.55         6.23 o
 -10  11  16          9.20         14.93         6.54 o
  -9  11  16         21.19         27.84         7.38 o
  -8  11  16          4.60          7.74         6.54 o
  -7  11  16          1.12          5.96         6.51 o
  -6  11  16         23.38         20.42         6.67 o
  -5  11  16         51.19         48.31         6.98 o
  -4  11  16          2.13          6.42         6.83 o
  -3  11  16          8.41         17.05         6.54 o
  -2  11  16          0.94          5.01         6.43 o
  -1  11  16          2.18          4.04         6.59 o
   0  11  16         19.44         19.06         6.80 o
 -11  12  16          6.19         14.76         7.23 o
 -10  12  16          0.21          0.32         7.43 o
  -9  12  16          9.75          9.52         7.12 o
  -8  12  16         17.32         14.43         7.19 o
  -7  12  16          9.84         13.58         6.97 o
  -6  12  16         24.76         31.17         7.55 o
  -5  12  16          0.08         10.10         7.25 o
  -4  12  16          5.93          8.53         7.09 o
  -3  12  16          1.55          6.61         7.05 o
  -2  12  16          9.84         14.79         6.81 o
  -1  12  16         53.11         54.59         7.53 o
   0  12  16          3.56          8.30         7.51 o
 -10  13  16          3.39         11.86         7.91 o
  -9  13  16          3.43          9.14         7.48 o
  -8  13  16         17.10         20.13         7.84 o
  -7  13  16          9.13         13.17         7.44 o
  -6  13  16         20.99         24.26         7.63 o
  -5  13  16          1.90          5.49         6.99 o
  -4  13  16          0.92         11.80         8.02 o
  -3  13  16         12.53         14.24         8.01 o
   0   1  17        892.30        927.31         6.06 o
  -1   2  17        225.22        214.51         4.48 o
   0   2  17         33.56         30.26         4.39 o
  -2   3  17         30.32         26.38         4.40 o
  -1   3  17        202.53        205.22         4.94 o
   0   3  17        297.55        274.82         5.15 o
  -3   4  17         77.83         67.39         4.56 o
  -2   4  17        529.21        480.83         6.14 o
  -1   4  17          4.72          9.65         4.67 o
   0   4  17         97.80         99.41         4.77 o
  -4   5  17         66.50         74.93         5.15 o
  -3   5  17        229.66        233.04         5.00 o
  -2   5  17         19.26         12.65         4.82 o
  -1   5  17        188.62        198.98         5.02 o
   0   5  17        215.37        236.91         5.63 o
  -5   6  17        628.41        616.39         7.40 o
  -4   6  17         72.16         78.31         5.17 o
  -3   6  17        389.71        414.48         5.76 o
  -2   6  17          3.74         14.06         4.96 o
  -1   6  17        165.24        156.67         5.51 o
   0   6  17         32.32         34.12         5.43 o
  -6   7  17         59.08         51.93         5.65 o
  -5   7  17        161.18        157.62         5.75 o
  -4   7  17         50.40         42.97         5.34 o
  -3   7  17        284.46        258.73         5.81 o
  -2   7  17        181.49        177.42         5.83 o
  -1   7  17        188.15        188.60         5.72 o
   0   7  17         76.39         75.35         5.60 o
  -7   8  17        147.11        152.39         6.00 o
  -6   8  17        110.51        118.04         5.58 o
  -5   8  17          0.81          3.78         5.47 o
  -4   8  17         50.19         53.62         5.54 o
  -3   8  17         84.41         80.24         5.62 o
  -2   8  17         22.10         26.40         5.70 o
  -1   8  17         56.02         56.91         5.64 o
   0   8  17         11.52         19.49         5.93 o
  -8   9  17         25.87         32.19         6.24 o
  -7   9  17         32.98         33.74         6.15 o
  -6   9  17         40.95         48.50         6.04 o
  -5   9  17         16.10         13.97         5.83 o
  -4   9  17         17.90         25.24         5.83 o
  -3   9  17          8.50         11.18         5.71 o
  -2   9  17         11.91         18.55         6.05 o
  -1   9  17          1.73          9.87         5.71 o
   0   9  17         18.45         22.55         6.57 o
  -9  10  17          9.35         17.48         6.49 o
  -8  10  17         58.01         59.17         6.34 o
  -7  10  17         49.12         47.55         6.65 o
  -6  10  17         27.71         24.70         6.57 o
  -5  10  17         10.02         11.97         5.96 o
  -4  10  17         29.81         36.50         6.30 o
  -3  10  17          2.85         10.20         6.36 o
  -2  10  17         63.79         62.22         6.53 o
  -1  10  17          8.91         15.16         6.39 o
   0  10  17         15.72         22.37         6.32 o
 -10  11  17         13.64         20.69         6.58 o
  -9  11  17          0.93          2.77         6.93 o
  -8  11  17          6.47          6.64         6.79 o
  -7  11  17          6.02         13.19         6.55 o
  -6  11  17         12.53         11.02         6.63 o
  -5  11  17         32.10         36.01         6.59 o
  -4  11  17         45.23         52.44         6.72 o
  -3  11  17          7.39          8.99         7.09 o
  -2  11  17          7.97         24.91         6.68 o
  -1  11  17          0.09          5.51         7.01 o
   0  11  17          8.24         14.65         6.75 o
 -11  12  17          3.00         10.02         7.07 o
 -10  12  17          0.54         10.72         7.12 o
  -9  12  17         24.93         24.23         7.05 o
  -8  12  17         57.81         55.81         7.04 o
  -7  12  17          0.34         -0.02         6.88 o
  -6  12  17         27.40         29.86         7.21 o
  -5  12  17         26.42         26.05         6.73 o
  -4  12  17          1.80          2.41         7.55 o
  -3  12  17          6.51         12.09         7.20 o
  -2  12  17          8.93          9.14         7.23 o
  -1  12  17         25.33         28.36         7.13 o
  -9  13  17         11.98         10.84         8.31 o
  -8  13  17         18.82         19.39         7.80 o
  -7  13  17          1.03         11.68         7.89 o
  -6  13  17          4.13         13.97         7.98 o
  -5  13  17          0.28         12.38         7.31 o
  -4  13  17          1.56          5.74         7.83 o
   0   0  18        214.10        242.14        12.23 o
   0   1  18         91.18        101.92         4.34 o
  -1   2  18          1.45          8.42         4.14 o
   0   2  18        147.99        139.08         4.76 o
  -2   3  18         11.46          8.42         4.40 o
  -1   3  18         43.07         36.09         4.54 o
   0   3  18         12.97         15.49         4.70 o
  -3   4  18         86.42         96.93         4.72 o
  -2   4  18         96.50         90.58         4.84 o
  -1   4  18         14.95         23.71         4.79 o
   0   4  18        338.95        370.40         6.16 o
  -4   5  18        273.90        253.88         5.48 o
  -3   5  18         70.93         93.70         4.92 o
  -2   5  18        729.12        699.41         5.92 o
  -1   5  18        398.23        403.94         5.60 o
   0   5  18          7.77         10.47         5.02 o
  -5   6  18        106.84        121.02         5.58 o
  -4   6  18        102.00         97.16         5.09 o
  -3   6  18        264.98        245.95         5.29 o
  -2   6  18        711.11        648.11         6.00 o
  -1   6  18        501.02        454.44         6.06 o
   0   6  18         30.74         36.80         5.51 o
  -6   7  18         45.24         32.06         5.48 o
  -5   7  18          5.00         17.16         4.94 o
  -4   7  18         35.90         32.42         5.21 o
  -3   7  18        172.79        164.60         5.60 o
  -2   7  18         64.48         73.05         5.68 o
  -1   7  18         86.49         73.98         5.71 o
   0   7  18          4.35          7.37         5.65 o
  -7   8  18         32.43         46.22         5.80 o
  -6   8  18         14.04         19.37         5.85 o
  -5   8  18         62.17         59.52         5.10 o
  -4   8  18         96.19        105.33         5.54 o
  -3   8  18        134.41        142.15         5.85 o
  -2   8  18         18.26         24.36         5.65 o
  -1   8  18         12.18         13.40         5.84 o
   0   8  18          0.40         10.41         5.64 o
  -8   9  18          0.21          9.31         6.51 o
  -7   9  18         30.80         31.24         5.79 o
  -6   9  18         83.60         79.46         6.30 o
  -5   9  18         35.10         37.92         5.87 o
  -4   9  18         38.90         38.77         5.81 o
  -3   9  18         26.08         23.57         5.96 o
  -2   9  18         16.33         21.29         6.19 o
  -1   9  18         23.29         25.78         6.21 o
   0   9  18         32.60         35.47         6.48 o
  -9  10  18         28.98         40.68         6.45 o
  -8  10  18         36.94         41.55         6.12 o
  -7  10  18          6.21         13.78         6.73 o
  -6  10  18          9.30         16.40         6.29 o
  -5  10  18         44.64         32.30         6.17 o
  -4  10  18          6.28         14.04         6.03 o
  -3  10  18         14.82         20.36         6.74 o
  -2  10  18          8.98         19.28         6.22 o
  -1  10  18          2.09          9.34         6.25 o
   0  10  18          3.25          7.19         6.63 o
 -10  11  18          5.04          6.67         6.71 o
  -9  11  18         21.87         29.46         6.58 o
  -8  11  18         25.85         28.06         6.79 o
  -7  11  18         21.35         25.00         6.61 o
  -6  11  18         37.95         44.47         6.64 o
  -5  11  18         21.13         23.38         6.86 o
  -4  11  18          4.31          8.67         6.77 o
  -3  11  18          1.98          5.07         6.75 o
  -2  11  18         35.10         30.98         6.84 o
  -1  11  18          5.83         15.06         6.82 o
   0  11  18          4.75          8.97         7.05 o
 -10  12  18          5.70         12.51         6.96 o
  -9  12  18          1.43          6.24         7.25 o
  -8  12  18         13.67         10.42         7.08 o
  -7  12  18          8.51         14.77         7.11 o
  -6  12  18          8.43         13.94         7.54 o
  -5  12  18         24.04         23.19         6.81 o
  -4  12  18          3.93         10.80         7.41 o
  -3  12  18          0.08          8.70         7.37 o
  -2  12  18          0.50         12.45         7.37 o
  -8  13  18         50.89         45.63         8.04 o
  -7  13  18          7.03         12.58         7.91 o
  -6  13  18         10.70         12.47         7.42 o
  -5  13  18          6.73         17.03         7.34 o
   0   1  19        323.74        374.56         4.80 o
  -1   2  19         32.28         35.19         4.71 o
   0   2  19         15.03         18.68         4.49 o
  -2   3  19         75.22         83.19         4.51 o
  -1   3  19        102.87        113.71         4.92 o
   0   3  19         65.15         63.89         4.93 o
  -3   4  19         81.95         66.72         4.81 o
  -2   4  19        154.57        147.35         5.19 o
  -1   4  19         11.71          5.27         4.82 o
   0   4  19         35.64         36.22         5.03 o
  -4   5  19        113.47        115.20         5.33 o
  -3   5  19         48.78         59.39         4.66 o
  -2   5  19         72.81         85.27         5.08 o
  -1   5  19         17.18         19.32         4.92 o
   0   5  19        161.51        175.28         5.54 o
  -5   6  19         64.76         65.18         5.25 o
  -4   6  19         18.42         12.69         5.09 o
  -3   6  19         84.18         74.00         5.01 o
  -2   6  19        678.91        653.36         6.02 o
  -1   6  19        247.78        246.86         5.49 o
   0   6  19         49.01         67.35         5.27 o
  -6   7  19        119.36        129.55         5.64 o
  -5   7  19         37.09         43.79         5.28 o
  -4   7  19        191.89        184.86         5.46 o
  -3   7  19        230.70        251.69         5.54 o
  -2   7  19         25.09         28.20         5.53 o
  -1   7  19         82.18         87.47         5.81 o
   0   7  19        137.65        152.16         6.00 o
  -7   8  19         39.06         52.87         5.99 o
  -6   8  19         31.70         31.54         5.68 o
  -5   8  19         10.23         12.02         5.48 o
  -4   8  19         19.96         27.51         5.29 o
  -3   8  19         69.94         72.34         5.82 o
  -2   8  19         69.20         70.85         5.94 o
  -1   8  19         10.15         14.84         5.81 o
   0   8  19         54.05         57.49         6.28 o
  -8   9  19         40.31         36.07         6.07 o
  -7   9  19          9.42         22.66         5.98 o
  -6   9  19          9.12         11.22         5.79 o
  -5   9  19          3.04         11.52         5.84 o
  -4   9  19         14.65         17.23         5.78 o
  -3   9  19         17.74         23.92         6.05 o
  -2   9  19         12.05         15.72         5.99 o
  -1   9  19          6.72          9.22         6.32 o
   0   9  19          8.02         13.65         6.42 o
  -9  10  19         10.39          7.39         6.24 o
  -8  10  19         17.76         26.40         6.22 o
  -7  10  19         27.72         20.93         6.27 o
  -6  10  19         32.56         33.08         6.52 o
  -5  10  19         13.07         16.75         6.13 o
  -4  10  19          9.61         10.42         6.44 o
  -3  10  19         39.44         34.42         7.01 o
  -2  10  19          2.39          8.40         6.49 o
  -1  10  19         42.17         48.17         6.70 o
   0  10  19         43.94         41.01         6.56 o
 -10  11  19          7.09         12.84         6.70 o
  -9  11  19          6.55         10.13         6.54 o
  -8  11  19         17.75         15.46         6.45 o
  -7  11  19          0.64         11.44         6.62 o
  -6  11  19          1.73         10.59         6.25 o
  -5  11  19          8.21         14.50         6.52 o
  -4  11  19          9.45         14.05         6.68 o
  -3  11  19          6.87         13.23         6.79 o
  -2  11  19         36.28         34.73         6.85 o
  -1  11  19         32.33         33.89         7.26 o
   0  11  19          4.65          8.18         7.38 o
  -9  12  19          1.48          5.76         6.87 o
  -8  12  19          6.50         17.56         7.11 o
  -7  12  19          4.63         10.40         7.09 o
  -6  12  19         26.50         30.53         7.03 o
  -5  12  19         20.71         26.58         7.07 o
  -4  12  19          0.53          6.05         7.12 o
  -3  12  19          0.18         -3.23         7.43 o
   0   1  20         60.31         64.99         4.44 o
  -1   2  20        162.69        170.86         4.42 o
   0   2  20        131.92        116.62         4.79 o
  -2   3  20         80.77         83.56         4.79 o
  -1   3  20         71.56         69.31         4.97 o
   0   3  20         68.56         71.63         4.90 o
  -3   4  20         54.92         69.11         4.86 o
  -2   4  20         81.65         73.04         4.78 o
  -1   4  20         36.20         37.88         4.95 o
   0   4  20         64.71         62.55         5.46 o
  -4   5  20         52.34         66.11         5.27 o
  -3   5  20        191.34        184.82         4.97 o
  -2   5  20         47.92         35.41         5.12 o
  -1   5  20         40.05         36.58         4.98 o
   0   5  20        144.23        132.58         5.49 o
  -5   6  20         57.91         66.64         5.48 o
  -4   6  20         12.88         11.89         5.14 o
  -3   6  20         11.52         13.14         5.15 o
  -2   6  20         30.78         30.92         5.12 o
  -1   6  20        114.60        106.69         5.47 o
   0   6  20         55.36         50.30         5.36 o
  -6   7  20         36.12         40.57         5.58 o
  -5   7  20         47.46         47.33         5.28 o
  -4   7  20         19.73         20.84         5.14 o
  -3   7  20         22.26         32.94         5.26 o
  -2   7  20          1.50         13.64         5.53 o
  -1   7  20         11.86         21.62         5.53 o
   0   7  20         13.40         21.78         5.97 o
  -7   8  20          8.43         10.41         5.85 o
  -6   8  20          2.16          1.80         5.60 o
  -5   8  20         57.92         61.60         5.41 o
  -4   8  20         13.63         17.87         5.45 o
  -3   8  20          0.77          5.05         5.33 o
  -2   8  20         15.08         31.95         6.19 o
  -1   8  20         70.24         70.52         6.29 o
   0   8  20         85.30         81.51         6.23 o
  -8   9  20          9.83         17.50         5.90 o
  -7   9  20         14.00         16.46         6.41 o
  -6   9  20         25.26         25.75         5.74 o
  -5   9  20         10.76         11.14         5.69 o
  -4   9  20         26.92         31.81         5.99 o
  -3   9  20          7.74         22.09         6.09 o
  -2   9  20         36.46         43.08         6.38 o
  -1   9  20         62.66         55.52         6.23 o
   0   9  20         13.95         20.87         6.49 o
  -9  10  20          9.27          9.27         6.51 o
  -8  10  20          7.16         12.46         6.37 o
  -7  10  20          2.63         13.51         6.34 o
  -6  10  20         27.55         30.16         6.11 o
  -5  10  20         31.40         30.85         6.62 o
  -4  10  20         27.90         25.15         6.44 o
  -3  10  20          6.57         14.86         6.57 o
  -2  10  20          5.95          9.35         6.51 o
  -1  10  20         25.31         35.83         7.12 o
   0  10  20         22.39         26.72         6.90 o
 -10  11  20          0.19          8.64         6.55 o
  -9  11  20          1.06          7.50         6.68 o
  -8  11  20         27.27         22.00         6.52 o
  -7  11  20         12.01         14.71         6.98 o
  -6  11  20          6.23          9.96         6.59 o
  -5  11  20          3.91          5.39         6.65 o
  -4  11  20          6.06         15.08         6.77 o
  -3  11  20          1.13          5.41         7.61 o
  -2  11  20          0.15          3.08         7.31 o
  -1  11  20         11.60         14.05         7.32 o
  -8  12  20         11.95         17.43         7.40 o
  -7  12  20          2.37         13.59         7.12 o
  -6  12  20          0.26          6.37         7.10 o
  -5  12  20         25.33         28.77         7.08 o
  -4  12  20         23.45         27.74         7.61 o
   0   1  21          7.76          8.36         4.32 o
  -1   2  21         50.09         58.78         4.49 o
   0   2  21         33.62         33.21         4.58 o
  -2   3  21        200.23        200.21         5.05 o
  -1   3  21        107.29        116.54         5.08 o
   0   3  21        413.19        404.41         5.57 o
  -3   4  21          7.08         11.71         5.02 o
  -2   4  21         47.15         46.80         4.77 o
  -1   4  21         84.87         82.37         5.20 o
   0   4  21         99.96        103.23         5.17 o
  -4   5  21        128.32        132.78         5.50 o
  -3   5  21        128.39        120.05         5.16 o
  -2   5  21        193.12        198.62         5.81 o
  -1   5  21         73.94         81.36         5.40 o
   0   5  21         29.61         20.33         5.28 o
  -5   6  21         32.69         35.32         5.30 o
  -4   6  21         29.38         28.72         5.07 o
  -3   6  21         29.00         32.11         4.97 o
  -2   6  21         45.92         47.26         5.22 o
  -1   6  21         10.86          7.81         5.25 o
   0   6  21         29.63         32.42         5.32 o
  -6   7  21         11.96          8.36         5.50 o
  -5   7  21         51.44         52.23         5.42 o
  -4   7  21          2.58         11.15         5.11 o
  -3   7  21         39.91         41.20         5.27 o
  -2   7  21         35.88         26.86         5.39 o
  -1   7  21          0.70          8.17         5.53 o
   0   7  21         48.66         48.03         5.80 o
  -7   8  21         13.70         15.32         5.58 o
  -6   8  21          3.41          4.58         5.74 o
  -5   8  21         39.42         34.26         5.73 o
  -4   8  21         39.16         50.90         5.37 o
  -3   8  21         23.92         22.42         5.70 o
  -2   8  21          0.34          6.04         5.70 o
  -1   8  21         49.41         45.95         5.81 o
   0   8  21          2.19         10.54         6.32 o
  -8   9  21         19.61         21.25         6.43 o
  -7   9  21         55.27         60.35         6.11 o
  -6   9  21          6.87         14.73         6.07 o
  -5   9  21          1.01         15.08         5.76 o
  -4   9  21          1.29          1.92         5.79 o
  -3   9  21          4.13         13.19         6.53 o
  -2   9  21          2.04         10.39         6.25 o
  -1   9  21          3.10          1.39         6.57 o
   0   9  21         18.27         25.31         6.66 o
  -9  10  21         11.35         14.12         6.56 o
  -8  10  21          2.21          9.14         6.56 o
  -7  10  21          0.97          9.11         6.12 o
  -6  10  21          1.89         10.24         5.84 o
  -5  10  21         26.05         27.95         6.06 o
  -4  10  21          0.23          9.68         6.43 o
  -3  10  21         18.86         23.63         7.01 o
  -2  10  21         30.29         40.87         6.76 o
  -1  10  21          2.41         -3.89         6.59 o
   0  10  21          2.97         10.96         7.07 o
  -8  11  21         12.01         15.69         6.77 o
  -7  11  21         24.54         22.69         6.43 o
  -6  11  21          6.55         15.46         6.92 o
  -5  11  21          2.00          8.40         6.99 o
  -4  11  21         19.51         24.84         7.09 o
  -3  11  21          3.62          4.58         7.83 o
   0   1  22        136.27        114.94         4.47 o
  -1   2  22         79.03         78.37         4.46 o
   0   2  22         36.30         30.46         4.91 o
  -2   3  22         73.23         72.02         4.94 o
  -1   3  22        330.86        320.02         5.67 o
   0   3  22         17.82         23.74         4.95 o
  -3   4  22         94.71         98.75         5.19 o
  -2   4  22         76.97         92.61         4.94 o
  -1   4  22         82.06         82.18         5.18 o
   0   4  22        110.38        112.31         5.54 o
  -4   5  22         66.96         68.96         5.41 o
  -3   5  22         10.99         23.24         4.99 o
  -2   5  22          1.96          5.54         5.03 o
  -1   5  22        167.60        158.95         5.35 o
   0   5  22         79.56         76.72         5.63 o
  -5   6  22         11.74         19.88         5.21 o
  -4   6  22          0.95          3.07         5.42 o
  -3   6  22         46.34         51.66         5.11 o
  -2   6  22        121.40        129.53         5.52 o
  -1   6  22          2.21          3.01         5.29 o
   0   6  22         56.66         51.08         5.67 o
  -6   7  22         76.30         67.51         5.98 o
  -5   7  22         31.64         35.41         5.57 o
  -4   7  22         11.93         21.58         5.66 o
  -3   7  22          1.10          7.95         5.49 o
  -2   7  22          4.78         12.23         5.75 o
  -1   7  22         58.04         50.97         5.80 o
   0   7  22          3.37         11.37         5.80 o
  -7   8  22          0.08          5.65         5.81 o
  -6   8  22          2.43         11.36         5.65 o
  -5   8  22          2.13          7.18         5.68 o
  -4   8  22         40.36         43.55         5.70 o
  -3   8  22          5.96          6.12         5.92 o
  -2   8  22          8.77         17.07         6.16 o
  -1   8  22         59.33         60.19         6.06 o
   0   8  22         24.54         22.31         6.24 o
  -8   9  22          8.24         15.64         5.96 o
  -7   9  22          1.46          2.49         5.95 o
  -6   9  22         32.03         26.09         5.91 o
  -5   9  22          5.96         12.84         5.89 o
  -4   9  22         21.72         15.50         5.89 o
  -3   9  22          0.15          2.68         6.42 o
  -2   9  22          9.17         14.26         6.17 o
  -1   9  22         26.62         37.98         6.23 o
   0   9  22          1.54          3.77         6.66 o
  -9  10  22         18.53         17.26         6.91 o
  -8  10  22          4.62         10.71         6.43 o
  -7  10  22          1.32          6.40         6.12 o
  -6  10  22          4.81          3.79         6.18 o
  -5  10  22          6.67         11.85         6.53 o
  -4  10  22         21.00         21.35         6.47 o
  -3  10  22          7.82          6.47         7.02 o
  -2  10  22         32.19         30.49         7.13 o
  -1  10  22          8.69         10.97         7.06 o
  -6  11  22          9.07          6.43         6.51 o
  -5  11  22          2.22         10.71         6.88 o
   0   1  23        179.40        185.92         4.61 o
  -1   2  23          1.46          4.23         4.66 o
   0   2  23        108.95        104.43         4.68 o
  -2   3  23         44.09         45.29         4.83 o
  -1   3  23          6.37         16.06         4.85 o
   0   3  23          6.27          6.39         5.04 o
  -3   4  23          2.51          5.31         5.45 o
  -2   4  23         16.69         22.42         4.92 o
  -1   4  23         19.40         27.86         5.26 o
   0   4  23         11.45         13.05         5.35 o
  -4   5  23         41.81         42.61         5.43 o
  -3   5  23         20.28         24.73         5.17 o
  -2   5  23          2.06          8.40         5.16 o
  -1   5  23         22.47         27.59         5.19 o
   0   5  23         33.47         28.85         5.71 o
  -5   6  23          7.01          9.04         5.51 o
  -4   6  23          3.34         10.93         5.58 o
  -3   6  23         30.69         40.26         5.45 o
  -2   6  23         21.15         11.45         5.32 o
  -1   6  23          5.39          9.56         5.44 o
   0   6  23         17.48         24.52         5.80 o
  -6   7  23         10.37         16.94         5.98 o
  -5   7  23         29.89         31.61         5.62 o
  -4   7  23         34.52         40.99         5.67 o
  -3   7  23         37.11         38.07         5.60 o
  -2   7  23         37.16         44.97         5.69 o
  -1   7  23         25.22         23.88         5.88 o
   0   7  23         26.13         26.94         6.04 o
  -7   8  23         17.63         21.47         5.79 o
  -6   8  23          2.22          6.30         5.88 o
  -5   8  23         17.04         24.41         5.89 o
  -4   8  23         39.83         43.83         5.90 o
  -3   8  23         16.16         16.19         5.91 o
  -2   8  23         11.62          8.20         6.03 o
  -1   8  23          5.81         12.49         6.07 o
   0   8  23         26.89         33.93         6.25 o
  -8   9  23          3.65          2.04         6.37 o
  -7   9  23         13.68         12.58         6.08 o
  -6   9  23          9.70          5.44         6.34 o
  -5   9  23          2.32         10.19         6.25 o
  -4   9  23         10.12         14.77         5.93 o
  -3   9  23          0.30          4.65         6.18 o
  -2   9  23          2.62         10.36         6.30 o
  -1   9  23          7.02          9.61         7.00 o
   0   9  23         21.06         16.87         6.29 o
  -7  10  23          0.55         10.44         6.47 o
  -6  10  23          2.27          2.99         6.59 o
  -5  10  23          0.67          9.12         6.03 o
  -4  10  23         11.37         15.18         6.68 o
  -3  10  23         13.76         11.24         6.82 o
   0   0  24        178.71        144.26        10.56 o
   0   1  24         54.86         56.88         4.54 o
  -1   2  24          2.86          7.70         4.89 o
   0   2  24          2.52          6.05         4.94 o
  -2   3  24         81.78         75.55         5.09 o
  -1   3  24         65.55         56.45         5.13 o
   0   3  24         34.53         31.86         5.03 o
  -3   4  24          0.49          4.78         5.16 o
  -2   4  24          5.31          4.51         5.09 o
  -1   4  24         68.10         57.03         5.48 o
   0   4  24         72.45         69.69         5.60 o
  -4   5  24         41.41         38.94         5.33 o
  -3   5  24          4.95          7.36         5.25 o
  -2   5  24          6.54          6.75         5.32 o
  -1   5  24          3.31          0.71         5.50 o
   0   5  24         31.02         31.14         5.69 o
  -5   6  24          3.23          8.00         5.49 o
  -4   6  24         20.76         19.56         5.54 o
  -3   6  24          4.18         12.91         5.43 o
  -2   6  24          3.36          7.58         5.38 o
  -1   6  24         28.10         28.64         5.79 o
   0   6  24          4.84         11.29         5.95 o
  -6   7  24          4.85          5.84         5.75 o
  -5   7  24         26.24         23.02         5.97 o
  -4   7  24         14.39         15.71         5.72 o
  -3   7  24          9.72         10.45         5.78 o
  -2   7  24          0.42          8.16         5.92 o
  -1   7  24          1.30          7.00         6.10 o
   0   7  24         21.60         24.99         6.26 o
  -7   8  24          4.54          3.39         6.19 o
  -6   8  24          1.25          0.69         5.91 o
  -5   8  24         10.95         15.63         5.98 o
  -4   8  24          5.65         11.81         6.04 o
  -3   8  24          3.18          8.51         6.03 o
  -2   8  24          6.05         11.07         6.07 o
  -1   8  24         16.61         14.75         6.32 o
   0   8  24          7.39         10.22         6.08 o
  -7   9  24          7.51          5.62         6.23 o
  -6   9  24         18.16         23.51         6.66 o
  -5   9  24          2.94          8.03         6.62 o
  -4   9  24         11.69         17.19         6.14 o
  -3   9  24          9.70          9.77         6.70 o
  -2   9  24          2.04          3.95         6.82 o
   0   1  25        108.18        110.98         4.49 o
  -1   2  25         23.49         22.63         5.15 o
   0   2  25         29.13         29.70         4.87 o
  -2   3  25         37.69         43.12         5.19 o
  -1   3  25          2.37         10.88         5.09 o
   0   3  25         13.68         21.10         5.33 o
  -3   4  25         22.28         23.99         5.42 o
  -2   4  25         29.39         30.92         5.23 o
  -1   4  25          0.30          5.51         5.26 o
   0   4  25          4.84         10.41         5.47 o
  -4   5  25         20.54         20.31         5.65 o
  -3   5  25         66.57         67.63         5.94 o
  -2   5  25         78.76         63.26         5.37 o
  -1   5  25          8.66         11.66         5.77 o
   0   5  25          1.05          2.58         5.78 o
  -5   6  25         15.71         20.42         5.85 o
  -4   6  25         50.83         52.38         6.00 o
  -3   6  25         36.64         43.01         5.58 o
  -2   6  25          0.46          7.47         5.60 o
  -1   6  25          8.67         11.75         5.86 o
   0   6  25          6.04          5.76         5.70 o
  -6   7  25          6.79         16.98         6.17 o
  -5   7  25         14.67         16.14         5.84 o
  -4   7  25         15.55         13.48         6.00 o
  -3   7  25          3.22          6.22         5.99 o
  -2   7  25          3.93          8.97         5.84 o
  -1   7  25          6.77          8.83         6.07 o
   0   7  25          3.20          9.63         6.14 o
  -7   8  25          9.33          7.51         6.51 o
  -6   8  25         11.79         12.44         6.36 o
  -5   8  25         12.57         18.87         6.23 o
  -4   8  25         20.56         20.63         6.07 o
  -3   8  25         10.85         26.09         6.37 o
  -2   8  25          1.75          2.85         6.14 o
  -1   8  25          0.56          4.40         6.41 o
   0   1  26         44.92         41.37         4.64 o
  -1   2  26          7.66         20.05         5.10 o
   0   2  26         30.35         31.19         4.95 o
  -2   3  26         23.98         25.32         5.37 o
  -1   3  26          5.78          9.93         5.29 o
   0   3  26         50.47         47.25         5.55 o
  -3   4  26          6.74         17.94         5.62 o
  -2   4  26         38.26         33.98         5.41 o
  -1   4  26          6.16          9.31         5.51 o
   0   4  26          1.71          9.50         5.93 o
  -4   5  26          8.37          7.23         5.94 o
  -3   5  26          5.92          3.18         5.70 o
  -2   5  26          4.25          6.78         5.75 o
  -1   5  26          6.81          9.13         5.87 o
   0   5  26          0.33          7.44         6.05 o
  -5   6  26          6.42         14.64         5.84 o
  -4   6  26         24.69         21.84         6.03 o
  -3   6  26          7.75         16.21         5.89 o
  -2   6  26          8.63         16.12         6.00 o
  -1   6  26          2.12          5.89         6.09 o
   0   6  26         11.93         14.17         6.04 o
  -6   7  26          7.65          6.38         6.37 o
  -5   7  26          2.54          3.09         6.30 o
  -4   7  26         21.93         24.59         5.87 o
  -3   7  26          1.83          6.28         6.34 o
  -2   7  26          3.14         11.49         6.17 o
  -1   7  26          0.71          6.25         6.19 o
   0   1  27          4.26         12.71         4.75 o
  -1   2  27         25.87         33.04         5.29 o
   0   2  27          6.62         13.86         5.16 o
  -2   3  27         49.65         37.76         5.72 o
  -1   3  27         78.75         77.62         5.40 o
   0   3  27          1.39          8.79         5.69 o
  -3   4  27          8.22         17.99         5.89 o
  -2   4  27          1.64         10.78         5.58 o
  -1   4  27          0.29          5.67         5.32 o
   0   4  27          2.21         14.86         5.75 o
  -4   5  27          7.77          9.50         5.83 o
  -3   5  27          8.03         12.85         5.88 o
  -2   5  27         40.12         42.93         5.63 o
  -1   5  27          5.09          0.38         5.75 o
   0   5  27          1.45          3.01         6.00 o
  -5   6  27          2.83         16.03         6.18 o
  -4   6  27          2.73         11.40         5.94 o
  -3   6  27          5.39         13.51         6.19 o
  -2   6  27          4.48         11.40         6.13 o
  -1   6  27          0.74          3.08         6.11 o
   0   1  28          7.37         14.61         4.88 o
  -1   2  28         11.89         18.13         5.28 o
   0   2  28         33.53         33.75         5.36 o
  -2   3  28         42.75         34.80         6.27 o
  -1   3  28         13.24          9.99         5.51 o
   0   3  28          1.56         11.19         5.66 o
  -3   4  28          0.02          4.01         6.03 o
  -2   4  28         12.00         16.21         5.90 o
  -1   4  28          0.18          3.62         5.93 o
   0   4  28          2.81          7.47         6.24 o
  -4   5  28          1.33          6.62         6.06 o
  -3   5  28          2.25         11.59         6.33 o
  -2   5  28         10.50         15.32         5.93 o
  -1   5  28          0.78          4.46         6.08 o
   0   1  29          2.52         10.70         5.19 o
  -1   2  29         12.38         11.67         5.39 o
   0   2  29         17.38         18.63         5.67 o
  -2   3  29         18.45         18.16         5.70 o
  -1   3  29          5.13         13.22         5.85 o
                                                
